# Supplementary material for: The Dynamics of Son Preference, Technology Diffusion, and Fertility Decline Underlying Distorted Sex Ratios at Birth: A Simulation Approach
Source: Demography. 2016 Sep 16;53(5):1261–81. doi: 10.1007/s13524-016-0500-z (PMC5566175; doi:10.1007/s13524-016-0500-z)
Supplement: Supplementary file 2 — (ZIP 788 KB) [file 13524_2016_500_MOESM2_ESM.zip]

Archive with 65 entries (56 files):
- Appendix/
- Appendix/.DS_Store
- __MACOSX/
- __MACOSX/Appendix/
- __MACOSX/Appendix/._.DS_Store
- Appendix/.Rapp.history
- __MACOSX/Appendix/._.Rapp.history
- Appendix/.Rhistory
- __MACOSX/Appendix/._.Rhistory
- Appendix/Data/
- Appendix/Data/.DS_Store
- __MACOSX/Appendix/Data/
- __MACOSX/Appendix/Data/._.DS_Store
- Appendix/Data/India_SonPrefData_NFHS.txt
- __MACOSX/Appendix/Data/._India_SonPrefData_NFHS.txt
- Appendix/Data/IndiaFemPop1980.txt
- __MACOSX/Appendix/Data/._IndiaFemPop1980.txt
- Appendix/Data/UN_India_LifeTable.txt
- __MACOSX/Appendix/Data/._UN_India_LifeTable.txt
- Appendix/Data/UN_IndiaASFR.txt
- __MACOSX/Appendix/Data/._UN_IndiaASFR.txt
- Appendix/Data/UN_IndiaFemPop1950.txt
- __MACOSX/Appendix/Data/._UN_IndiaFemPop1950.txt
- Appendix/Data/UN_KoreaASFR.txt
- __MACOSX/Appendix/Data/._UN_KoreaASFR.txt
- Appendix/Data/UN_KoreaDeathRates.txt
- __MACOSX/Appendix/Data/._UN_KoreaDeathRates.txt
- Appendix/Data/UN_KoreaFemPop1950.txt
- __MACOSX/Appendix/Data/._UN_KoreaFemPop1950.txt
- Appendix/Data/UN_KoreaFemPop1980.txt
- __MACOSX/Appendix/Data/._UN_KoreaFemPop1980.txt
- __MACOSX/Appendix/._Data
- Appendix/FunctionsSRB.R
- __MACOSX/Appendix/._FunctionsSRB.R
- Appendix/readme.txt
- __MACOSX/Appendix/._readme.txt
- Appendix/readme.txt~
- __MACOSX/Appendix/._readme.txt~
- Appendix/Sensitivity/
- Appendix/Sensitivity/beta_sigma_sensitivity.txt
- __MACOSX/Appendix/Sensitivity/
- __MACOSX/Appendix/Sensitivity/._beta_sigma_sensitivity.txt
- Appendix/Sensitivity/lhs_180x1sim_244set.txt
- __MACOSX/Appendix/Sensitivity/._lhs_180x1sim_244set.txt
- Appendix/Sensitivity/lhs_44x5sims_244set.txt
- __MACOSX/Appendix/Sensitivity/._lhs_44x5sims_244set.txt
- Appendix/Sensitivity/rho_phi_sensitivity.txt
- __MACOSX/Appendix/Sensitivity/._rho_phi_sensitivity.txt
- __MACOSX/Appendix/._Sensitivity
- Appendix/SexRatioBirth.R
- __MACOSX/Appendix/._SexRatioBirth.R
- Appendix/SimulationResults/
- Appendix/SimulationResults/.DS_Store
- __MACOSX/Appendix/SimulationResults/
- __MACOSX/Appendix/SimulationResults/._.DS_Store
- Appendix/SimulationResults/Korea_Empirical_beta0_500K.RData
- __MACOSX/Appendix/SimulationResults/._Korea_Empirical_beta0_500K.RData
- Appendix/SimulationResults/Korea_Empirical_newPar_240sim_1M.RData
- __MACOSX/Appendix/SimulationResults/._Korea_Empirical_newPar_240sim_1M.RData
- Appendix/SimulationResults/Korea_Empirical_technology05_500K.RData
- __MACOSX/Appendix/SimulationResults/._Korea_Empirical_technology05_500K.RData
- Appendix/SimulationResults/Korea_Theory_sonPref0-10_500K.RData
- __MACOSX/Appendix/SimulationResults/._Korea_Theory_sonPref0-10_500K.RData
- __MACOSX/Appendix/._SimulationResults
- __MACOSX/._Appendix
