# Supplementary material for: The Dynamics of Son Preference, Technology Diffusion, and Fertility Decline Underlying Distorted Sex Ratios at Birth: A Simulation Approach
Source: Demography. 2016 Sep 16;53(5):1261–81. doi: 10.1007/s13524-016-0500-z (PMC5566175; doi:10.1007/s13524-016-0500-z)
Supplement: Supplementary file 2 — (ZIP 788 KB) [file 13524_2016_500_MOESM2_ESM.zip › Appendix/Data/IndiaFemPop1980.txt]

0	50058000
5	43076000
10	39132000
15	34790000
20	30711000
25	26547000
30	20688000
35	18254000
40	16801000
45	14458000
50	11865000
55	9551000
60	7486000
65	5469000
70	3691000
75	1995000
80	1556000
