# Supplementary material for: The Dynamics of Son Preference, Technology Diffusion, and Fertility Decline Underlying Distorted Sex Ratios at Birth: A Simulation Approach
Source: Demography. 2016 Sep 16;53(5):1261–81. doi: 10.1007/s13524-016-0500-z (PMC5566175; doi:10.1007/s13524-016-0500-z)
Supplement: Supplementary file 2 — (ZIP 788 KB) [file 13524_2016_500_MOESM2_ESM.zip › Appendix/Data/UN_India_LifeTable.txt]

"LocID" "Location" "VarID" "Variant" "Time" "MidPeriod" "SexID" "Sex" "AgeGrpStart" "AgeGrpSpan" "mx" "qx" "px" "lx" "dx" "Lx" "Sx" "Tx" "ex" "ax"
"138511" 356 "India" 2 "Medium" "1950-1955" 1953 1 "Male" 0 1 0.186864 0.16607197 0.83392803 100000 16607 88873 0.78648203 3712054 37.121 0.33
"138512" 356 "India" 2 "Medium" "1950-1955" 1953 2 "Female" 0 1 0.181704 0.1625103 0.8374897 100000 16251 89437 0.77543566 3522238 35.222 0.35
"138513" 356 "India" 2 "Medium" "1950-1955" 1953 3 "Both" 0 1 0.18435915 0.16435241 0.83564759 100000 16435 89148 0.78102812 3618677 36.187 0.339709
"138514" 356 "India" 2 "Medium" "1950-1955" 1953 1 "Male" 1 4 0.036234 0.13224719 0.86775281 83393 11028 304368 0.90056168 3623180 43.447 1.352
"138515" 356 "India" 2 "Medium" "1950-1955" 1953 2 "Female" 1 4 0.046642 0.16612052 0.83387948 83749 13912 298281 0.87783505 3432802 40.989 1.361
"138516" 356 "India" 2 "Medium" "1950-1955" 1953 3 "Both" 1 4 0.04128643 0.14889446 0.85110554 83565 12442 301366 0.8894743 3529529 42.237 1.356369
"138517" 356 "India" 2 "Medium" "1950-1955" 1953 1 "Male" 5 5 0.008679 0.04247343 0.95752657 72364 3074 354138 0.96233969 3318813 45.863 2.5
"138518" 356 "India" 2 "Medium" "1950-1955" 1953 2 "Female" 5 5 0.010378 0.05057776 0.94942224 69837 3532 340352 0.95651726 3134521 44.884 2.5
"138519" 356 "India" 2 "Medium" "1950-1955" 1953 3 "Both" 5 5 0.00951187 0.04645469 0.95354531 71122 3304 347352 0.95947981 3228163 45.389 2.5
"138520" 356 "India" 2 "Medium" "1950-1955" 1953 1 "Male" 10 5 0.006635 0.03263369 0.96736631 69291 2261 340801 0.96308241 2964675 42.786 2.5
"138521" 356 "India" 2 "Medium" "1950-1955" 1953 2 "Female" 10 5 0.007334 0.03600976 0.96399024 66304 2388 325553 0.96116621 2794168 42.142 2.5
"138522" 356 "India" 2 "Medium" "1950-1955" 1953 3 "Both" 10 5 0.00697899 0.03429657 0.96570343 67818 2326 333277 0.96213942 2880811 42.478 2.5
"138523" 356 "India" 2 "Medium" "1950-1955" 1953 1 "Male" 15 5 0.008733 0.04276231 0.95723769 67030 2866 328219 0.95219728 2623874 39.145 2.582801
"138524" 356 "India" 2 "Medium" "1950-1955" 1953 2 "Female" 15 5 0.008752 0.04284622 0.95715378 63917 2739 312910 0.9523343 2468615 38.622 2.563186
"138525" 356 "India" 2 "Medium" "1950-1955" 1953 3 "Both" 15 5 0.00874235 0.04280361 0.95719639 65493 2803 320659 0.95226422 2547533 38.898 2.57315
"138526" 356 "India" 2 "Medium" "1950-1955" 1953 1 "Male" 20 5 0.010774 0.05247855 0.94752145 64163 3367 312530 0.94506673 2295655 35.778 2.539021
"138527" 356 "India" 2 "Medium" "1950-1955" 1953 2 "Female" 20 5 0.010841 0.05280588 0.94719412 61178 3231 297995 0.94270544 2155705 35.237 2.555979
"138528" 356 "India" 2 "Medium" "1950-1955" 1953 3 "Both" 20 5 0.01080651 0.05263735 0.94736265 62689 3300 305352 0.94392742 2226874 35.522 2.547249
"138529" 356 "India" 2 "Medium" "1950-1955" 1953 1 "Male" 25 5 0.01173 0.05698707 0.94301293 60796 3465 295361 0.94059014 1983125 32.619 2.512289
"138530" 356 "India" 2 "Medium" "1950-1955" 1953 2 "Female" 25 5 0.012761 0.06186352 0.93813648 57948 3585 280922 0.93309996 1857710 32.058 2.540688
"138531" 356 "India" 2 "Medium" "1950-1955" 1953 3 "Both" 25 5 0.01222305 0.05932131 0.94067869 59389 3523 288231 0.93700966 1921521 32.355 2.52587
"138532" 356 "India" 2 "Medium" "1950-1955" 1953 1 "Male" 30 5 0.012851 0.06227274 0.93772726 57331 3570 277814 0.93330616 1687764 29.439 2.523007
"138533" 356 "India" 2 "Medium" "1950-1955" 1953 2 "Female" 30 5 0.014973 0.07219729 0.92780271 54363 3925 262128 0.92255766 1576788 29.005 2.532205
"138534" 356 "India" 2 "Medium" "1950-1955" 1953 3 "Both" 30 5 0.01386208 0.06701347 0.93298653 55866 3744 270075 0.92817391 1633291 29.236 2.527389
"138535" 356 "India" 2 "Medium" "1950-1955" 1953 1 "Male" 35 5 0.014896 0.07184199 0.92815801 53761 3862 259285 0.92231928 1409950 26.226 2.534932
"138536" 356 "India" 2 "Medium" "1950-1955" 1953 2 "Female" 35 5 0.0173 0.08294612 0.91705388 50438 4184 241828 0.91139169 1314660 26.065 2.52337
"138537" 356 "India" 2 "Medium" "1950-1955" 1953 3 "Both" 35 5 0.01604406 0.07716173 0.92283827 52123 4022 250676 0.9170853 1363216 26.154 2.52941
"138538" 356 "India" 2 "Medium" "1950-1955" 1953 1 "Male" 40 5 0.017638 0.08453127 0.91546873 49899 4218 239144 0.90600885 1150665 23.06 2.54606
"138539" 356 "India" 2 "Medium" "1950-1955" 1953 2 "Female" 40 5 0.019914 0.09488961 0.90511039 46254 4389 220400 0.89738607 1072831 23.194 2.52312
"138540" 356 "India" 2 "Medium" "1950-1955" 1953 3 "Both" 40 5 0.01872683 0.08950271 0.91049729 48101 4305 229892 0.90188476 1112540 23.129 2.535085
"138541" 356 "India" 2 "Medium" "1950-1955" 1953 1 "Male" 45 5 0.022166 0.10513427 0.89486573 45681 4803 216667 0.8812673 911521 19.954 2.555906
"138542" 356 "India" 2 "Medium" "1950-1955" 1953 2 "Female" 45 5 0.02359 0.11144636 0.88855364 41865 4666 197784 0.87837641 852431 20.361 2.526209
"138543" 356 "India" 2 "Medium" "1950-1955" 1953 3 "Both" 45 5 0.0228421 0.1081385 0.8918615 43796 4736 207336 0.87988355 882648 20.154 2.541806
"138544" 356 "India" 2 "Medium" "1950-1955" 1953 1 "Male" 50 5 0.028791 0.13448179 0.86551821 40878 5497 190941 0.84711122 694854 16.998 2.553322
"138545" 356 "India" 2 "Medium" "1950-1955" 1953 2 "Female" 50 5 0.028592 0.13353019 0.86646981 37200 4967 173729 0.85156839 654647 17.598 2.530103
"138546" 356 "India" 2 "Medium" "1950-1955" 1953 3 "Both" 50 5 0.02869615 0.13402807 0.86597193 39060 5235 182431 0.84924462 675312 17.289 2.542256
"138547" 356 "India" 2 "Medium" "1950-1955" 1953 1 "Male" 55 5 0.038184 0.17456308 0.82543692 35381 6176 161748 0.79868138 503913 14.243 2.546038
"138548" 356 "India" 2 "Medium" "1950-1955" 1953 2 "Female" 55 5 0.036279 0.16651615 0.83348385 32232 5367 147942 0.80954737 480918 14.92 2.537037
"138549" 356 "India" 2 "Medium" "1950-1955" 1953 3 "Both" 55 5 0.03726718 0.17069765 0.82930235 33824 5774 154929 0.80395687 492881 14.572 2.541706
"138550" 356 "India" 2 "Medium" "1950-1955" 1953 1 "Male" 60 5 0.052609 0.23271302 0.76728698 29205 6796 129185 0.73432061 342165 11.716 2.522464
"138551" 356 "India" 2 "Medium" "1950-1955" 1953 2 "Female" 60 5 0.049092 0.21885519 0.78114481 26865 5880 119766 0.75081269 332976 12.394 2.52376
"138552" 356 "India" 2 "Medium" "1950-1955" 1953 3 "Both" 60 5 0.05088127 0.22593258 0.77406742 28051 6338 124556 0.74246859 337952 12.048 2.523101
"138553" 356 "India" 2 "Medium" "1950-1955" 1953 1 "Male" 65 5 0.071976 0.30470265 0.69529735 22408 6828 94864 0.65303664 212979 9.504 2.48408
"138554" 356 "India" 2 "Medium" "1950-1955" 1953 2 "Female" 65 5 0.066434 0.28466664 0.71533336 20986 5974 89922 0.67834192 213210 10.16 2.488129
"138555" 356 "India" 2 "Medium" "1950-1955" 1953 3 "Both" 65 5 0.0691958 0.29471344 0.70528656 21713 6399 92479 0.66563543 213396 9.828 2.486111
"138556" 356 "India" 2 "Medium" "1950-1955" 1953 1 "Male" 70 5 0.100106 0.39802982 0.60197018 15580 6202 61949 0.55364686 118116 7.581 2.427538
"138557" 356 "India" 2 "Medium" "1950-1955" 1953 2 "Female" 70 5 0.090112 0.36615837 0.63384163 15012 5497 60998 0.58846111 123288 8.213 2.442008
"138558" 356 "India" 2 "Medium" "1950-1955" 1953 3 "Both" 70 5 0.09507396 0.38216647 0.61783353 15314 5852 61557 0.57115565 120917 7.896 2.434824
"138559" 356 "India" 2 "Medium" "1950-1955" 1953 1 "Male" 75 5 0.138321 0.5058264 0.4941736 9379 4744 34298 0.44310685 56166 5.989 2.344746
"138560" 356 "India" 2 "Medium" "1950-1955" 1953 2 "Female" 75 5 0.123837 0.46716874 0.53283126 9515 4445 35895 0.48384035 62290 6.547 2.37236
"138561" 356 "India" 2 "Medium" "1950-1955" 1953 3 "Both" 75 5 0.1308368 0.48618767 0.51381233 9461 4600 35159 0.46419744 59360 6.274 2.359015
"138562" 356 "India" 2 "Medium" "1950-1955" 1953 1 "Male" 80 5 0.189468 0.62126683 0.37873317 4635 2879 15198 0.33901351 21868 4.718 2.229864
"138563" 356 "India" 2 "Medium" "1950-1955" 1953 2 "Female" 80 5 0.168469 0.57710619 0.42289381 5070 2926 17367 0.38251537 26395 5.206 2.271893
"138564" 356 "India" 2 "Medium" "1950-1955" 1953 3 "Both" 80 5 0.17811435 0.59795864 0.40204136 4861 2907 16321 0.36256561 24201 4.978 2.252588
"138565" 356 "India" 2 "Medium" "1950-1955" 1953 1 "Male" 85 15 0.2631481 NA NA 1755 1755 6671 NA 6671 3.8 3.800141
"138566" 356 "India" 2 "Medium" "1950-1955" 1953 2 "Female" 85 15 0.23748742 NA NA 2144 2144 9028 NA 9028 4.211 4.210749
"138567" 356 "India" 2 "Medium" "1950-1955" 1953 3 "Both" 85 15 0.24802415 NA NA 1954 1954 7880 NA 7880 4.032 4.031866
"138568" 356 "India" 2 "Medium" "1955-1960" 1958 1 "Male" 0 1 0.17162 0.1539213 0.8460787 100000 15392 89687 0.80715924 4057367 40.574 0.33
"138569" 356 "India" 2 "Medium" "1955-1960" 1958 2 "Female" 0 1 0.168503 0.15186923 0.84813077 100000 15187 90129 0.79805336 3863433 38.634 0.35
"138570" 356 "India" 2 "Medium" "1955-1960" 1958 3 "Both" 0 1 0.17010689 0.1529298 0.8470702 100000 15293 89902 0.80268093 3962525 39.625 0.339709
"138571" 356 "India" 2 "Medium" "1955-1960" 1958 1 "Male" 1 4 0.029523 0.10952934 0.89047066 84608 9267 313892 0.91636962 3967680 46.895 1.352
"138572" 356 "India" 2 "Medium" "1955-1960" 1958 2 "Female" 1 4 0.037236 0.13561744 0.86438256 84813 11502 308898 0.8977867 3773305 44.49 1.361
"138573" 356 "India" 2 "Medium" "1955-1960" 1958 3 "Both" 1 4 0.03326717 0.12231184 0.87768816 84707 10361 311438 0.90733657 3872623 45.718 1.356369
"138574" 356 "India" 2 "Medium" "1955-1960" 1958 1 "Male" 5 5 0.007437 0.03650626 0.96349374 75341 2750 369828 0.96812483 3653787 48.497 2.5
"138575" 356 "India" 2 "Medium" "1955-1960" 1958 2 "Female" 5 5 0.009283 0.04536226 0.95463774 73311 3326 358241 0.96171284 3464407 47.256 2.5
"138576" 356 "India" 2 "Medium" "1955-1960" 1958 3 "Both" 5 5 0.00832716 0.04078671 0.95921329 74346 3032 364151 0.96501784 3561185 47.9 2.5
"138577" 356 "India" 2 "Medium" "1955-1960" 1958 1 "Male" 10 5 0.005488 0.02706862 0.97293138 72590 1965 358040 0.96947568 3283959 45.24 2.5
"138578" 356 "India" 2 "Medium" "1955-1960" 1958 2 "Female" 10 5 0.006272 0.03087587 0.96912413 69985 2161 344525 0.96722595 3106166 44.383 2.5
"138579" 356 "India" 2 "Medium" "1955-1960" 1958 3 "Both" 10 5 0.00587108 0.02893079 0.97106921 71314 2063 351412 0.96837565 3197034 44.83 2.5
"138580" 356 "India" 2 "Medium" "1955-1960" 1958 1 "Male" 15 5 0.00717 0.03523918 0.96476082 70625 2489 347111 0.96079968 2925919 41.429 2.58251
"138581" 356 "India" 2 "Medium" "1955-1960" 1958 2 "Female" 15 5 0.007242 0.03558116 0.96441884 67825 2413 333233 0.96045994 2761641 40.717 2.559615
"138582" 356 "India" 2 "Medium" "1955-1960" 1958 3 "Both" 15 5 0.00720539 0.03540734 0.96459266 69251 2452 340299 0.96063102 2845622 41.092 2.571255
"138583" 356 "India" 2 "Medium" "1955-1960" 1958 1 "Male" 20 5 0.008761 0.04288186 0.95711814 68137 2922 333504 0.95497215 2578809 37.848 2.54279
"138584" 356 "India" 2 "Medium" "1955-1960" 1958 2 "Female" 20 5 0.008977 0.04392446 0.95607554 65411 2873 320057 0.95191207 2428408 37.125 2.563998
"138585" 356 "India" 2 "Medium" "1955-1960" 1958 3 "Both" 20 5 0.00886728 0.04339487 0.95660513 66799 2899 326902 0.95347429 2505323 37.505 2.553225
"138586" 356 "India" 2 "Medium" "1955-1960" 1958 1 "Male" 25 5 0.009611 0.04693682 0.95306318 65215 3061 318487 0.95073626 2245305 34.429 2.52126
"138587" 356 "India" 2 "Medium" "1955-1960" 1958 2 "Female" 25 5 0.010771 0.052473 0.947527 62538 3282 304666 0.94240642 2108350 33.713 2.554783
"138588" 356 "India" 2 "Medium" "1955-1960" 1958 3 "Both" 25 5 0.01017304 0.0496221 0.9503779 63900 3171 311692 0.9467355 2178421 34.091 2.537502
"138589" 356 "India" 2 "Medium" "1955-1960" 1958 1 "Male" 30 5 0.010681 0.05203497 0.94796503 62154 3234 302797 0.94366044 1926817 31.001 2.534971
"138590" 356 "India" 2 "Medium" "1955-1960" 1958 2 "Female" 30 5 0.013005 0.06301397 0.93698603 59257 3734 287120 0.93174183 1803684 30.439 2.546017
"138591" 356 "India" 2 "Medium" "1955-1960" 1958 3 "Both" 30 5 0.0117876 0.05727726 0.94272274 60729 3478 295090 0.93799699 1866729 30.739 2.54023
"138592" 356 "India" 2 "Medium" "1955-1960" 1958 1 "Male" 35 5 0.012649 0.06134272 0.93865728 58920 3614 285738 0.93296726 1624020 27.563 2.54837
"138593" 356 "India" 2 "Medium" "1955-1960" 1958 2 "Female" 35 5 0.015299 0.07371434 0.92628566 55523 4093 267521 0.92062341 1516564 27.314 2.534345
"138594" 356 "India" 2 "Medium" "1955-1960" 1958 3 "Both" 35 5 0.01390367 0.06722083 0.93277917 57251 3848 276794 0.92710436 1571638 27.452 2.54173
"138595" 356 "India" 2 "Medium" "1955-1960" 1958 1 "Male" 40 5 0.015289 0.07369623 0.92630377 55305 4076 266584 0.91691258 1338283 24.198 2.560427
"138596" 356 "India" 2 "Medium" "1955-1960" 1958 2 "Female" 40 5 0.017871 0.08558051 0.91441949 51430 4401 246286 0.90697208 1249043 24.286 2.532062
"138597" 356 "India" 2 "Medium" "1955-1960" 1958 3 "Both" 40 5 0.01651394 0.07935511 0.92064489 53402 4238 256617 0.9121749 1294845 24.247 2.54697
"138598" 356 "India" 2 "Medium" "1955-1960" 1958 1 "Male" 45 5 0.019698 0.09398593 0.90601407 51230 4815 244434 0.89348985 1071699 20.92 2.567121
"138599" 356 "India" 2 "Medium" "1955-1960" 1958 2 "Female" 45 5 0.021336 0.10134153 0.89865847 47028 4766 223375 0.88968114 1002757 21.322 2.531029
"138600" 356 "India" 2 "Medium" "1955-1960" 1958 3 "Both" 45 5 0.02047745 0.09749579 0.90250421 49165 4793 234079 0.89166399 1038228 21.117 2.549947
"138601" 356 "India" 2 "Medium" "1955-1960" 1958 1 "Male" 50 5 0.025695 0.12090493 0.87909507 46415 5612 218399 0.8616237 827265 17.823 2.56327
"138602" 356 "India" 2 "Medium" "1955-1960" 1958 2 "Female" 50 5 0.025674 0.12072792 0.87927208 42262 5102 198732 0.86588704 779382 18.441 2.53447
"138603" 356 "India" 2 "Medium" "1955-1960" 1958 3 "Both" 50 5 0.02568505 0.120821 0.879179 44371 5361 208720 0.86364944 804149 18.123 2.549622
"138604" 356 "India" 2 "Medium" "1955-1960" 1958 1 "Male" 55 5 0.034507 0.15914184 0.84085816 40803 6493 188178 0.81404598 608865 14.922 2.561114
"138605" 356 "India" 2 "Medium" "1955-1960" 1958 2 "Female" 55 5 0.032544 0.15070341 0.84929659 37160 5600 172080 0.8253301 580650 15.626 2.54988
"138606" 356 "India" 2 "Medium" "1955-1960" 1958 3 "Both" 55 5 0.03356897 0.15511731 0.84488269 39010 6051 180261 0.81946776 595429 15.263 2.555746
"138607" 356 "India" 2 "Medium" "1955-1960" 1958 1 "Male" 60 5 0.048653 0.21722659 0.78277341 34310 7453 153186 0.75107014 420687 12.262 2.536277
"138608" 356 "India" 2 "Medium" "1955-1960" 1958 2 "Female" 60 5 0.045166 0.20325071 0.79674929 31560 6415 142023 0.76645732 408570 12.946 2.540388
"138609" 356 "India" 2 "Medium" "1955-1960" 1958 3 "Both" 60 5 0.04696281 0.21048047 0.78951953 32959 6937 147718 0.75858173 415168 12.596 2.53827
"138610" 356 "India" 2 "Medium" "1955-1960" 1958 1 "Male" 65 5 0.066808 0.28620437 0.71379563 26857 7686 115053 0.6714876 267501 9.96 2.498234
"138611" 356 "India" 2 "Medium" "1955-1960" 1958 2 "Female" 65 5 0.062061 0.26866155 0.73133845 25145 6756 108854 0.69448318 266547 10.6 2.502402
"138612" 356 "India" 2 "Medium" "1955-1960" 1958 3 "Both" 65 5 0.06445122 0.27754178 0.72245822 26022 7222 112056 0.68299365 267450 10.278 2.500303
"138613" 356 "India" 2 "Medium" "1955-1960" 1958 1 "Male" 70 5 0.094096 0.37921287 0.62078713 19170 7270 77257 0.57372564 152448 7.952 2.442238
"138614" 356 "India" 2 "Medium" "1955-1960" 1958 2 "Female" 70 5 0.084986 0.34936344 0.65063656 18390 6425 75597 0.60610972 157693 8.575 2.4549
"138615" 356 "India" 2 "Medium" "1955-1960" 1958 3 "Both" 70 5 0.08944447 0.36412846 0.63587154 18800 6846 76534 0.59017278 155393 8.266 2.448703
"138616" 356 "India" 2 "Medium" "1955-1960" 1958 1 "Male" 75 5 0.129739 0.48321901 0.51678099 11901 5751 44324 0.46748426 75191 6.318 2.360508
"138617" 356 "India" 2 "Medium" "1955-1960" 1958 2 "Female" 75 5 0.116921 0.44774977 0.55225023 11965 5357 45820 0.50477409 82095 6.861 2.385832
"138618" 356 "India" 2 "Medium" "1955-1960" 1958 3 "Both" 75 5 0.12309843 0.46511831 0.53488169 11954 5560 45168 0.48680279 78860 6.597 2.373627
"138619" 356 "India" 2 "Medium" "1955-1960" 1958 1 "Male" 80 5 0.176292 0.59397278 0.40602722 6150 3653 20721 0.36643904 30867 5.019 2.254513
"138620" 356 "India" 2 "Medium" "1955-1960" 1958 2 "Female" 80 5 0.158173 0.55365133 0.44634867 6608 3658 23129 0.4063101 36275 5.49 2.291237
"138621" 356 "India" 2 "Medium" "1955-1960" 1958 3 "Both" 80 5 0.16655835 0.57275994 0.42724006 6394 3662 21988 0.38791681 33692 5.269 2.274241
"138622" 356 "India" 2 "Medium" "1955-1960" 1958 1 "Male" 85 15 0.24610441 NA NA 2497 2497 10146 NA 10146 4.063 4.063316
"138623" 356 "India" 2 "Medium" "1955-1960" 1958 2 "Female" 85 15 0.22435409 NA NA 2949 2949 13146 NA 13146 4.457 4.45724
"138624" 356 "India" 2 "Medium" "1955-1960" 1958 3 "Both" 85 15 0.23341671 NA NA 2732 2732 11704 NA 11704 4.284 4.284183
"138625" 356 "India" 2 "Medium" "1960-1965" 1963 1 "Male" 0 1 0.157519 0.14248179 0.85751821 100000 14248 90454 0.82585569 4413286 44.133 0.33
"138626" 356 "India" 2 "Medium" "1960-1965" 1963 2 "Female" 0 1 0.15658 0.14211587 0.85788413 100000 14212 90762 0.81797522 4223806 42.238 0.35
"138627" 356 "India" 2 "Medium" "1960-1965" 1963 3 "Both" 0 1 0.15706317 0.14230508 0.85769492 100000 14231 90604 0.82199313 4320991 43.21 0.339709
"138628" 356 "India" 2 "Medium" "1960-1965" 1963 1 "Male" 1 4 0.024046 0.09042622 0.90957378 85752 7754 322474 0.92928011 4322832 50.411 1.352
"138629" 356 "India" 2 "Medium" "1960-1965" 1963 2 "Female" 1 4 0.029684 0.11011038 0.88988962 85788 9446 318225 0.91403255 4133043 48.177 1.361
"138630" 356 "India" 2 "Medium" "1960-1965" 1963 3 "Both" 1 4 0.02678289 0.10004778 0.89995222 85769 8581 320393 0.92189521 4230387 49.323 1.356369
"138631" 356 "India" 2 "Medium" "1960-1965" 1963 1 "Male" 5 5 0.006528 0.03211587 0.96788413 77998 2505 383726 0.97250591 4000358 51.288 2.5
"138632" 356 "India" 2 "Medium" "1960-1965" 1963 2 "Female" 5 5 0.008435 0.041304 0.958696 76342 3153 373828 0.96604717 3814818 49.97 2.5
"138633" 356 "India" 2 "Medium" "1960-1965" 1963 3 "Both" 5 5 0.00743894 0.03651562 0.96348438 77188 2819 378896 0.96941276 3909994 50.655 2.5
"138634" 356 "India" 2 "Medium" "1960-1965" 1963 1 "Male" 10 5 0.004596 0.02271896 0.97728104 75493 1715 373175 0.97531971 3616632 47.907 2.5
"138635" 356 "India" 2 "Medium" "1960-1965" 1963 2 "Female" 10 5 0.005327 0.02628495 0.97371505 73189 1924 361135 0.97347056 3440990 47.015 2.5
"138636" 356 "India" 2 "Medium" "1960-1965" 1963 3 "Both" 10 5 0.00494728 0.02443417 0.97556583 74370 1817 367306 0.97443056 3531099 47.48 2.5
"138637" 356 "India" 2 "Medium" "1960-1965" 1963 1 "Male" 15 5 0.005553 0.02739451 0.97260549 73778 2021 363965 0.96997595 3243457 43.963 2.564548
"138638" 356 "India" 2 "Medium" "1960-1965" 1963 2 "Female" 15 5 0.005519 0.0272255 0.9727745 71265 1940 351555 0.96989041 3079855 43.217 2.540859
"138639" 356 "India" 2 "Medium" "1960-1965" 1963 3 "Both" 15 5 0.0055364 0.02731201 0.97268799 72553 1982 357915 0.96993147 3163792 43.607 2.552986
"138640" 356 "India" 2 "Medium" "1960-1965" 1963 1 "Male" 20 5 0.006623 0.03258479 0.96741521 71756 2338 353038 0.96578101 2879491 40.129 2.54316
"138641" 356 "India" 2 "Medium" "1960-1965" 1963 2 "Female" 20 5 0.006849 0.03368628 0.96631372 69325 2335 340970 0.96228885 2728300 39.355 2.578334
"138642" 356 "India" 2 "Medium" "1960-1965" 1963 3 "Both" 20 5 0.00673408 0.03312621 0.96687379 70571 2338 347153 0.96405132 2805878 39.76 2.560449
"138643" 356 "India" 2 "Medium" "1960-1965" 1963 1 "Male" 25 5 0.007299 0.03585001 0.96414999 69418 2489 340957 0.96167131 2526454 36.395 2.535103
"138644" 356 "India" 2 "Medium" "1960-1965" 1963 2 "Female" 25 5 0.008608 0.04216144 0.95783856 66990 2824 328111 0.95247209 2387330 35.637 2.579234
"138645" 356 "India" 2 "Medium" "1960-1965" 1963 3 "Both" 25 5 0.00794196 0.03895393 0.96104607 68233 2658 334673 0.95719772 2458725 36.034 2.556779
"138646" 356 "India" 2 "Medium" "1960-1965" 1963 1 "Male" 30 5 0.008432 0.04130842 0.95869158 66930 2765 327889 0.95444354 2185497 32.654 2.555133
"138647" 356 "India" 2 "Medium" "1960-1965" 1963 2 "Female" 30 5 0.010919 0.05318094 0.94681906 64165 3412 312517 0.94171105 2059219 32.092 2.564831
"138648" 356 "India" 2 "Medium" "1960-1965" 1963 3 "Both" 30 5 0.00963138 0.0470511 0.9529489 65575 3085 320348 0.94836176 2124052 32.391 2.55981
"138649" 356 "India" 2 "Medium" "1960-1965" 1963 1 "Male" 35 5 0.010347 0.05046541 0.94953459 64165 3238 312951 0.94375759 1857608 28.951 2.568602
"138650" 356 "India" 2 "Medium" "1960-1965" 1963 2 "Female" 35 5 0.013106 0.06348834 0.93651166 60753 3857 294301 0.93106125 1746702 28.751 2.546313
"138651" 356 "India" 2 "Medium" "1960-1965" 1963 3 "Both" 35 5 0.01165181 0.05664724 0.94335276 62490 3540 303806 0.93775717 1803704 28.864 2.558061
"138652" 356 "India" 2 "Medium" "1960-1965" 1963 1 "Male" 40 5 0.012998 0.06300943 0.93699057 60927 3839 295350 0.92732536 1544657 25.353 2.581709
"138653" 356 "India" 2 "Medium" "1960-1965" 1963 2 "Female" 40 5 0.015547 0.07487477 0.92512523 56896 4260 274012 0.91796957 1452402 25.527 2.542918
"138654" 356 "India" 2 "Medium" "1960-1965" 1963 3 "Both" 40 5 0.01419634 0.06860854 0.93139146 58950 4044 284896 0.92290091 1499898 25.444 2.563473
"138655" 356 "India" 2 "Medium" "1960-1965" 1963 1 "Male" 45 5 0.017442 0.0836801 0.9163199 57088 4777 273886 0.90473189 1249307 21.884 2.581514
"138656" 356 "India" 2 "Medium" "1960-1965" 1963 2 "Female" 45 5 0.018813 0.0899031 0.9100969 52636 4732 251534 0.90198907 1178390 22.388 2.539302
"138657" 356 "India" 2 "Medium" "1960-1965" 1963 3 "Both" 45 5 0.01808883 0.08662339 0.91337661 54906 4756 262931 0.90342212 1215002 22.129 2.561598
"138658" 356 "India" 2 "Medium" "1960-1965" 1963 1 "Male" 50 5 0.022885 0.10840508 0.89159492 52311 5671 247793 0.8749478 975421 18.647 2.573443
"138659" 356 "India" 2 "Medium" "1960-1965" 1963 2 "Female" 50 5 0.022661 0.10732709 0.89267291 47904 5141 226881 0.8804696 926856 19.348 2.542118
"138660" 356 "India" 2 "Medium" "1960-1965" 1963 3 "Both" 50 5 0.02277861 0.10789286 0.89210714 50150 5411 237538 0.8775617 952071 18.985 2.558565
"138661" 356 "India" 2 "Medium" "1960-1965" 1963 1 "Male" 55 5 0.031195 0.1450101 0.8549899 46640 6763 216806 0.82823944 727628 15.601 2.576062
"138662" 356 "India" 2 "Medium" "1960-1965" 1963 2 "Female" 55 5 0.028885 0.13493501 0.86506499 42762 5770 199762 0.84096777 699974 16.369 2.565171
"138663" 356 "India" 2 "Medium" "1960-1965" 1963 3 "Both" 55 5 0.03009701 0.14023276 0.85976724 44739 6274 208454 0.83431718 714533 15.971 2.570885
"138664" 356 "India" 2 "Medium" "1960-1965" 1963 1 "Male" 60 5 0.045039 0.20281353 0.79718647 39877 8088 179567 0.76656694 510822 12.81 2.549792
"138665" 356 "India" 2 "Medium" "1960-1965" 1963 2 "Female" 60 5 0.04136 0.18782934 0.81217066 36992 6948 167994 0.78212666 500212 13.522 2.558041
"138666" 356 "India" 2 "Medium" "1960-1965" 1963 3 "Both" 60 5 0.04326779 0.19563257 0.80436743 38465 7525 173917 0.7740816 506079 13.157 2.553763
"138667" 356 "India" 2 "Medium" "1960-1965" 1963 1 "Male" 65 5 0.062156 0.26914195 0.73085805 31789 8556 137650 0.68898877 331255 10.42 2.510994
"138668" 356 "India" 2 "Medium" "1960-1965" 1963 2 "Female" 65 5 0.057715 0.252407 0.747593 30044 7583 131392 0.7107558 332219 11.058 2.517242
"138669" 356 "India" 2 "Medium" "1960-1965" 1963 3 "Both" 65 5 0.05998089 0.26098864 0.73901136 30940 8075 134626 0.69974827 332162 10.736 2.514054
"138670" 356 "India" 2 "Medium" "1960-1965" 1963 1 "Male" 70 5 0.088399 0.36084841 0.63915159 23233 8384 94840 0.59316836 193605 8.333 2.456111
"138671" 356 "India" 2 "Medium" "1960-1965" 1963 2 "Female" 70 5 0.080016 0.33269381 0.66730619 22461 7473 93388 0.62332027 200826 8.941 2.468667
"138672" 356 "India" 2 "Medium" "1960-1965" 1963 3 "Both" 70 5 0.08417004 0.34678233 0.65321767 22865 7929 94204 0.60849257 197537 8.639 2.462445
"138673" 356 "India" 2 "Medium" "1960-1965" 1963 1 "Male" 75 5 0.121872 0.46169534 0.53830466 14850 6856 56256 0.49052819 98765 6.651 2.375678
"138674" 356 "India" 2 "Medium" "1960-1965" 1963 2 "Female" 75 5 0.110529 0.4292697 0.5707303 14988 6434 58210 0.52415127 107439 7.168 2.39971
"138675" 356 "India" 2 "Medium" "1960-1965" 1963 3 "Both" 75 5 0.11593289 0.44494203 0.55505797 14936 6646 57323 0.50806054 103333 6.918 2.388261
"138676" 356 "India" 2 "Medium" "1960-1965" 1963 1 "Male" 80 5 0.164652 0.56840042 0.43159958 7994 4544 27595 0.39219634 42509 5.318 2.2768
"138677" 356 "India" 2 "Medium" "1960-1965" 1963 2 "Female" 80 5 0.149325 0.53261356 0.46738644 8554 4556 30511 0.4274253 49228 5.755 2.309133
"138678" 356 "India" 2 "Medium" "1960-1965" 1963 3 "Both" 80 5 0.15643722 0.54955858 0.45044142 8290 4556 29123 0.41109833 46010 5.55 2.294129
"138679" 356 "India" 2 "Medium" "1960-1965" 1963 1 "Male" 85 15 0.23132425 NA NA 3450 3450 14914 NA 14914 4.323 4.322936
"138680" 356 "India" 2 "Medium" "1960-1965" 1963 2 "Female" 85 15 0.21360884 NA NA 3998 3998 18717 NA 18717 4.681 4.681454
"138681" 356 "India" 2 "Medium" "1960-1965" 1963 3 "Both" 85 15 0.22113523 NA NA 3734 3734 16887 NA 16887 4.522 4.52212
"138682" 356 "India" 2 "Medium" "1965-1970" 1968 1 "Male" 0 1 0.144891 0.13207004 0.86792996 100000 13207 91151 0.84316788 4786235 47.862 0.33
"138683" 356 "India" 2 "Medium" "1965-1970" 1968 2 "Female" 0 1 0.145507 0.13293415 0.86706585 100000 13293 91359 0.83576475 4621648 46.216 0.35
"138684" 356 "India" 2 "Medium" "1965-1970" 1968 3 "Both" 0 1 0.14519003 0.13248865 0.86751135 100000 13249 91252 0.83954654 4705626 47.056 0.339709
"138685" 356 "India" 2 "Medium" "1965-1970" 1968 1 "Male" 1 4 0.019131 0.0728343 0.9271657 86793 6322 330433 0.94124078 4695084 54.095 1.352
"138686" 356 "India" 2 "Medium" "1965-1970" 1968 2 "Female" 1 4 0.023562 0.08873071 0.91126929 86707 7694 326523 0.92852001 4530288 52.248 1.361
"138687" 356 "India" 2 "Medium" "1965-1970" 1968 3 "Both" 1 4 0.02128197 0.08059355 0.91940645 86751 6992 328521 0.9350807 4614374 53.191 1.356369
"138688" 356 "India" 2 "Medium" "1965-1970" 1968 1 "Male" 5 5 0.00559 0.02756478 0.97243522 80471 2218 396812 0.97745274 4364651 54.238 2.5
"138689" 356 "India" 2 "Medium" "1965-1970" 1968 2 "Female" 5 5 0.007271 0.03570596 0.96429404 79013 2821 388012 0.97183447 4203765 53.203 2.5
"138690" 356 "India" 2 "Medium" "1965-1970" 1968 3 "Both" 5 5 0.00639545 0.03147401 0.96852599 79760 2510 392522 0.97476292 4285853 53.735 2.5
"138691" 356 "India" 2 "Medium" "1965-1970" 1968 1 "Male" 10 5 0.003508 0.01738751 0.98261249 78253 1361 387865 0.98158374 3967839 50.705 2.5
"138692" 356 "India" 2 "Medium" "1965-1970" 1968 2 "Female" 10 5 0.004111 0.0203459 0.9796541 76192 1550 377084 0.97926848 3815753 50.081 2.5
"138693" 356 "India" 2 "Medium" "1965-1970" 1968 3 "Both" 10 5 0.00379516 0.01879746 0.98120254 77249 1452 382616 0.98047801 3893331 50.4 2.5
"138694" 356 "India" 2 "Medium" "1965-1970" 1968 1 "Male" 15 5 0.004026 0.0199341 0.9800659 76893 1533 380722 0.97805941 3579974 46.558 2.559056
"138695" 356 "India" 2 "Medium" "1965-1970" 1968 2 "Female" 15 5 0.004362 0.02157963 0.97842037 74642 1611 369266 0.97581144 3438670 46.069 2.55265
"138696" 356 "India" 2 "Medium" "1965-1970" 1968 3 "Both" 15 5 0.00418731 0.02072446 0.97927554 75797 1571 375146 0.97696198 3510715 46.317 2.55598
"138697" 356 "India" 2 "Medium" "1965-1970" 1968 1 "Male" 20 5 0.004849 0.0239599 0.9760401 75360 1806 372369 0.97503524 3199252 42.453 2.546112
"138698" 356 "India" 2 "Medium" "1965-1970" 1968 2 "Female" 20 5 0.005529 0.02728006 0.97271994 73031 1992 360334 0.96978525 3069404 42.029 2.580489
"138699" 356 "India" 2 "Medium" "1965-1970" 1968 3 "Both" 20 5 0.00518081 0.02558105 0.97441895 74226 1899 366504 0.97245486 3135569 42.243 2.562886
"138700" 356 "India" 2 "Medium" "1965-1970" 1968 1 "Male" 25 5 0.005273 0.02602815 0.97397185 73554 1914 363073 0.97158393 2826883 38.433 2.545657
"138701" 356 "India" 2 "Medium" "1965-1970" 1968 2 "Female" 25 5 0.006784 0.03337124 0.96662876 71039 2371 349447 0.96254211 2709070 38.135 2.57605
"138702" 356 "India" 2 "Medium" "1965-1970" 1968 3 "Both" 25 5 0.00601429 0.02963662 0.97036338 72327 2144 356408 0.96716082 2769065 38.285 2.560568
"138703" 356 "India" 2 "Medium" "1965-1970" 1968 1 "Male" 30 5 0.006364 0.03133644 0.96866356 71640 2245 352755 0.96486857 2463811 34.392 2.575218
"138704" 356 "India" 2 "Medium" "1965-1970" 1968 2 "Female" 30 5 0.008524 0.04175322 0.95824678 68668 2867 336357 0.95458235 2359623 34.363 2.564573
"138705" 356 "India" 2 "Medium" "1965-1970" 1968 3 "Both" 30 5 0.00742034 0.03644455 0.96355545 70184 2558 344704 0.95988583 2412657 34.376 2.570012
"138706" 356 "India" 2 "Medium" "1965-1970" 1968 1 "Male" 35 5 0.008063 0.0395468 0.9604532 69395 2744 340363 0.95471568 2111055 30.421 2.590825
"138707" 356 "India" 2 "Medium" "1965-1970" 1968 2 "Female" 35 5 0.010072 0.04914714 0.95085286 65801 3234 321081 0.94663304 2023266 30.748 2.549837
"138708" 356 "India" 2 "Medium" "1965-1970" 1968 3 "Both" 35 5 0.00902626 0.04416312 0.95583688 67626 2987 330877 0.95085838 2067952 30.579 2.571172
"138709" 356 "India" 2 "Medium" "1965-1970" 1968 1 "Male" 40 5 0.010668 0.05201104 0.94798896 66651 3467 324950 0.9388276 1770693 26.567 2.604839
"138710" 356 "India" 2 "Medium" "1965-1970" 1968 2 "Female" 40 5 0.011975 0.05817367 0.94182633 62567 3640 303945 0.93525601 1702185 27.206 2.557765
"138711" 356 "India" 2 "Medium" "1965-1970" 1968 3 "Both" 40 5 0.01128275 0.05491598 0.94508402 64640 3550 314617 0.93713487 1737076 26.873 2.582698
"138712" 356 "India" 2 "Medium" "1965-1970" 1968 1 "Male" 45 5 0.014838 0.07164245 0.92835755 63184 4527 305072 0.91648718 1445743 22.881 2.603503
"138713" 356 "India" 2 "Medium" "1965-1970" 1968 2 "Female" 45 5 0.014981 0.07226889 0.92773111 58927 4259 284267 0.91906967 1398240 23.728 2.565157
"138714" 356 "India" 2 "Medium" "1965-1970" 1968 3 "Both" 45 5 0.014905 0.07193618 0.92806382 61090 4395 294838 0.91769539 1422459 23.285 2.585537
"138715" 356 "India" 2 "Medium" "1965-1970" 1968 1 "Male" 50 5 0.020337 0.09693778 0.90306222 58657 5686 279594 0.88687695 1140671 19.446 2.591984
"138716" 356 "India" 2 "Medium" "1965-1970" 1968 2 "Female" 50 5 0.019018 0.090887 0.909113 54669 4969 261261 0.89677744 1113973 20.377 2.568394
"138717" 356 "India" 2 "Medium" "1965-1970" 1968 3 "Both" 50 5 0.01971458 0.09408574 0.90591426 56695 5334 270572 0.89157142 1127621 19.889 2.580852
"138718" 356 "India" 2 "Medium" "1965-1970" 1968 1 "Male" 55 5 0.028278 0.13237335 0.86762665 52971 7012 247966 0.8410247 861077 16.256 2.591227
"138719" 356 "India" 2 "Medium" "1965-1970" 1968 2 "Female" 55 5 0.02516 0.1186081 0.8813919 49700 5895 234293 0.85667977 852712 17.157 2.589991
"138720" 356 "India" 2 "Medium" "1965-1970" 1968 3 "Both" 55 5 0.02679002 0.12582827 0.87417173 51361 6463 241234 0.84849092 857049 16.687 2.590637
"138721" 356 "India" 2 "Medium" "1965-1970" 1968 1 "Male" 60 5 0.041809 0.18971319 0.81028681 45959 8719 208545 0.78059599 613111 13.34 2.562721
"138722" 356 "India" 2 "Medium" "1965-1970" 1968 2 "Female" 60 5 0.037673 0.17261692 0.82738308 43805 7562 200714 0.79774581 618419 14.118 2.578336
"138723" 356 "India" 2 "Medium" "1965-1970" 1968 3 "Both" 60 5 0.03982523 0.1815574 0.8184426 44898 8152 204685 0.78882921 615815 13.716 2.570211
"138724" 356 "India" 2 "Medium" "1965-1970" 1968 1 "Male" 65 5 0.058046 0.25373922 0.74626078 37240 9449 162790 0.70510319 404566 10.864 2.522445
"138725" 356 "India" 2 "Medium" "1965-1970" 1968 2 "Female" 65 5 0.05341 0.23595743 0.76404257 36244 8552 160119 0.72706969 417705 11.525 2.532822
"138726" 356 "India" 2 "Medium" "1965-1970" 1968 3 "Both" 65 5 0.05578981 0.245135 0.754865 36747 9008 161461 0.71584151 411130 11.188 2.527495
"138727" 356 "India" 2 "Medium" "1965-1970" 1968 1 "Male" 70 5 0.083205 0.34365826 0.65634174 27791 9551 114783 0.61107271 241776 8.7 2.469171
"138728" 356 "India" 2 "Medium" "1965-1970" 1968 2 "Female" 70 5 0.075233 0.31628451 0.68371549 27692 8758 116418 0.63991586 257586 9.302 2.483488
"138729" 356 "India" 2 "Medium" "1965-1970" 1968 3 "Both" 70 5 0.07923842 0.33016712 0.66983288 27739 9158 115581 0.62553642 249668 9.001 2.476295
"138730" 356 "India" 2 "Medium" "1965-1970" 1968 1 "Male" 75 5 0.115043 0.44238503 0.55761497 18240 8069 70141 0.51084654 126993 6.962 2.39003
"138731" 356 "India" 2 "Medium" "1965-1970" 1968 2 "Female" 75 5 0.104697 0.41195639 0.58804361 18933 7800 74497 0.54162696 141168 7.456 2.414165
"138732" 356 "India" 2 "Medium" "1965-1970" 1968 3 "Both" 75 5 0.10970088 0.42686865 0.57313135 18580 7931 72300 0.52685359 134087 7.217 2.402492
"138733" 356 "India" 2 "Medium" "1965-1970" 1968 1 "Male" 80 5 0.155071 0.54629451 0.45370549 10171 5556 35831 0.41437009 56852 5.59 2.296087
"138734" 356 "India" 2 "Medium" "1965-1970" 1968 2 "Female" 80 5 0.141961 0.51448983 0.48551017 11134 5728 40350 0.44520527 66671 5.988 2.325823
"138735" 356 "India" 2 "Medium" "1965-1970" 1968 3 "Both" 80 5 0.14800356 0.52940994 0.47059006 10649 5638 38092 0.43094811 61787 5.802 2.312117
"138736" 356 "India" 2 "Medium" "1965-1970" 1968 1 "Male" 85 15 0.21953058 NA NA 4615 4615 21021 NA 21021 4.555 4.555174
"138737" 356 "India" 2 "Medium" "1965-1970" 1968 2 "Female" 85 15 0.20536468 NA NA 5405 5405 26321 NA 26321 4.869 4.869386
"138738" 356 "India" 2 "Medium" "1965-1970" 1968 3 "Both" 85 15 0.21148594 NA NA 5011 5011 23696 NA 23696 4.728 4.728447
"138739" 356 "India" 2 "Medium" "1970-1975" 1973 1 "Male" 0 1 0.136409 0.12498602 0.87501398 100000 12499 91626 0.85605302 5111137 51.111 0.33
"138740" 356 "India" 2 "Medium" "1970-1975" 1973 2 "Female" 0 1 0.137501 0.12622001 0.87377999 100000 12622 91796 0.84929603 5000668 50.007 0.35
"138741" 356 "India" 2 "Medium" "1970-1975" 1973 3 "Both" 0 1 0.1369391 0.12558384 0.87441616 100000 12558 91708 0.85275116 5056468 50.565 0.339709
"138742" 356 "India" 2 "Medium" "1970-1975" 1973 1 "Male" 1 4 0.015273 0.0587173 0.9412827 87501 5138 336401 0.95118331 5019511 57.365 1.352
"138743" 356 "India" 2 "Medium" "1970-1975" 1973 2 "Female" 1 4 0.018966 0.0722479 0.9277521 87378 6313 332852 0.94063986 4908872 56.18 1.361
"138744" 356 "India" 2 "Medium" "1970-1975" 1973 3 "Both" 1 4 0.01706572 0.06531611 0.93468389 87442 5711 334668 0.94607749 4964760 56.778 1.356369
"138745" 356 "India" 2 "Medium" "1970-1975" 1973 1 "Male" 5 5 0.004604 0.02275805 0.97724195 82364 1874 407132 0.98227954 4683110 56.859 2.5
"138746" 356 "India" 2 "Medium" "1970-1975" 1973 2 "Female" 5 5 0.005893 0.02903721 0.97096279 81065 2354 399441 0.97800823 4576020 56.449 2.5
"138747" 356 "India" 2 "Medium" "1970-1975" 1973 3 "Both" 5 5 0.00522282 0.02577752 0.97422248 81730 2107 403384 0.98023017 4630092 56.651 2.5
"138748" 356 "India" 2 "Medium" "1970-1975" 1973 1 "Male" 10 5 0.002529 0.01256555 0.98743445 80489 1011 399917 0.98662873 4275978 53.125 2.5
"138749" 356 "India" 2 "Medium" "1970-1975" 1973 2 "Female" 10 5 0.002969 0.01473562 0.98526438 78711 1160 390656 0.98368273 4176579 53.062 2.5
"138750" 356 "India" 2 "Medium" "1970-1975" 1973 3 "Both" 10 5 0.00273927 0.01360317 0.98639683 79623 1083 395409 0.98521865 4226708 53.084 2.5
"138751" 356 "India" 2 "Medium" "1970-1975" 1973 1 "Male" 15 5 0.002942 0.01460565 0.98539435 79478 1161 394570 0.98358951 3876061 48.769 2.571618
"138752" 356 "India" 2 "Medium" "1970-1975" 1973 2 "Female" 15 5 0.003763 0.01864639 0.98135361 77551 1446 384282 0.97854169 3785922 48.818 2.597047
"138753" 356 "India" 2 "Medium" "1970-1975" 1973 3 "Both" 15 5 0.00333247 0.01652924 0.98347076 78540 1298 389565 0.98117469 3831299 48.781 2.583712
"138754" 356 "India" 2 "Medium" "1970-1975" 1973 1 "Male" 20 5 0.003673 0.01820133 0.98179867 78317 1425 388095 0.98122354 3481492 44.454 2.551768
"138755" 356 "India" 2 "Medium" "1970-1975" 1973 2 "Female" 20 5 0.004912 0.02427017 0.97572983 76105 1847 376036 0.97420962 3401640 44.696 2.568836
"138756" 356 "India" 2 "Medium" "1970-1975" 1973 3 "Both" 20 5 0.00426678 0.02111407 0.97888593 77242 1631 382231 0.97783696 3441734 44.558 2.559947
"138757" 356 "India" 2 "Medium" "1970-1975" 1973 1 "Male" 25 5 0.003913 0.01937927 0.98062073 76891 1490 380808 0.9785137 3093397 40.231 2.550787
"138758" 356 "India" 2 "Medium" "1970-1975" 1973 2 "Female" 25 5 0.0055 0.02713313 0.97286687 74258 2015 366338 0.97089721 3025605 40.744 2.541642
"138759" 356 "India" 2 "Medium" "1970-1975" 1973 3 "Both" 25 5 0.00468487 0.02315814 0.97684186 75611 1751 373760 0.97480783 3059503 40.464 2.546339
"138760" 356 "India" 2 "Medium" "1970-1975" 1973 1 "Male" 30 5 0.004874 0.02408679 0.97591321 75401 1816 372625 0.9728261 2712589 35.975 2.58767
"138761" 356 "India" 2 "Medium" "1970-1975" 1973 2 "Female" 30 5 0.006338 0.03120393 0.96879607 72243 2254 355676 0.96685591 2659267 36.81 2.542269
"138762" 356 "India" 2 "Medium" "1970-1975" 1973 3 "Both" 30 5 0.0055887 0.02756842 0.97243158 73860 2036 364344 0.96990883 2685743 36.363 2.565506
"138763" 356 "India" 2 "Medium" "1970-1975" 1973 1 "Male" 35 5 0.006258 0.03082855 0.96917145 73585 2269 362500 0.96370105 2339964 31.799 2.608127
"138764" 356 "India" 2 "Medium" "1970-1975" 1973 2 "Female" 35 5 0.007178 0.03526874 0.96473126 69989 2468 343888 0.96189837 2303590 32.914 2.545972
"138765" 356 "India" 2 "Medium" "1970-1975" 1973 3 "Both" 35 5 0.00670572 0.03299273 0.96700727 71824 2370 353380 0.96280619 2321399 32.321 2.577879
"138766" 356 "India" 2 "Medium" "1970-1975" 1973 1 "Male" 40 5 0.008719 0.04270964 0.95729036 71317 3046 349341 0.94943913 1977464 27.728 2.622462
"138767" 356 "India" 2 "Medium" "1970-1975" 1973 2 "Female" 40 5 0.008491 0.04159759 0.95840241 67521 2809 330785 0.95286031 1959702 29.024 2.572489
"138768" 356 "India" 2 "Medium" "1970-1975" 1973 3 "Both" 40 5 0.00861001 0.04217799 0.95782201 69454 2929 340237 0.95104887 1968019 28.335 2.598574
"138769" 356 "India" 2 "Medium" "1970-1975" 1973 1 "Male" 45 5 0.012291 0.05971314 0.94028686 68271 4077 331678 0.9276729 1628123 23.848 2.626677
"138770" 356 "India" 2 "Medium" "1970-1975" 1973 2 "Female" 45 5 0.011066 0.05389908 0.94610092 64712 3488 315192 0.93670876 1628917 25.172 2.600925
"138771" 356 "India" 2 "Medium" "1970-1975" 1973 3 "Both" 45 5 0.011715 0.05698259 0.94301741 66525 3791 323582 0.93190816 1627782 24.469 2.614568
"138772" 356 "India" 2 "Medium" "1970-1975" 1973 1 "Male" 50 5 0.01811 0.08680318 0.91319682 64194 5572 307689 0.89725099 1296444 20.196 2.616533
"138773" 356 "India" 2 "Medium" "1970-1975" 1973 2 "Female" 50 5 0.015396 0.07424474 0.92575526 61224 4546 295243 0.91298403 1313725 21.458 2.607098
"138774" 356 "India" 2 "Medium" "1970-1975" 1973 3 "Both" 50 5 0.01683463 0.08092021 0.91907979 62734 5076 301549 0.90467327 1304200 20.789 2.612099
"138775" 356 "India" 2 "Medium" "1970-1975" 1973 1 "Male" 55 5 0.025773 0.12137569 0.87862431 58622 7115 276074 0.85231423 988755 16.867 2.605883
"138776" 356 "India" 2 "Medium" "1970-1975" 1973 2 "Female" 55 5 0.021583 0.10264471 0.89735529 56678 5818 269552 0.8719655 1018482 17.969 2.621048
"138777" 356 "India" 2 "Medium" "1970-1975" 1973 3 "Both" 55 5 0.02378145 0.11252012 0.88747988 57658 6488 272803 0.86167791 1002651 17.39 2.613091
"138778" 356 "India" 2 "Medium" "1970-1975" 1973 1 "Male" 60 5 0.038956 0.17796623 0.82203377 51507 9166 235302 0.79309669 712681 13.837 2.574769
"138779" 356 "India" 2 "Medium" "1970-1975" 1973 2 "Female" 60 5 0.034157 0.15784811 0.84215189 50861 8028 235040 0.81309327 748930 14.725 2.600554
"138780" 356 "India" 2 "Medium" "1970-1975" 1973 3 "Both" 60 5 0.03664124 0.16832498 0.83167502 51170 8613 235068 0.80269942 729848 14.263 2.587206
"138781" 356 "India" 2 "Medium" "1970-1975" 1973 1 "Male" 65 5 0.054477 0.24011147 0.75988853 42340 10166 186617 0.71959449 477379 11.275 2.532709
"138782" 356 "India" 2 "Medium" "1970-1975" 1973 2 "Female" 65 5 0.049212 0.21957385 0.78042615 42832 9405 191110 0.74325361 513890 11.998 2.548865
"138783" 356 "India" 2 "Medium" "1970-1975" 1973 3 "Both" 65 5 0.05192091 0.23020778 0.76979222 42557 9797 188689 0.73109647 494780 11.626 2.540552
"138784" 356 "India" 2 "Medium" "1970-1975" 1973 1 "Male" 70 5 0.078587 0.32801098 0.67198902 32174 10553 134289 0.62703218 290762 9.037 2.481359
"138785" 356 "India" 2 "Medium" "1970-1975" 1973 2 "Female" 70 5 0.070643 0.30018151 0.69981849 33428 10034 142043 0.65598181 322780 9.656 2.499096
"138786" 356 "India" 2 "Medium" "1970-1975" 1973 3 "Both" 70 5 0.07465879 0.31438354 0.68561646 32760 10299 137950 0.64139798 306091 9.343 2.490129
"138787" 356 "India" 2 "Medium" "1970-1975" 1973 1 "Male" 75 5 0.109308 0.42571334 0.57428666 21620 9204 84203 0.5279672 156473 7.237 2.403469
"138788" 356 "India" 2 "Medium" "1970-1975" 1973 2 "Female" 75 5 0.099308 0.39555368 0.60444632 23393 9253 93178 0.55757648 180737 7.726 2.429173
"138789" 356 "India" 2 "Medium" "1970-1975" 1973 3 "Both" 75 5 0.10421847 0.41055361 0.58944639 22461 9221 88481 0.54313144 168141 7.486 2.416551
"138790" 356 "India" 2 "Medium" "1970-1975" 1973 1 "Male" 80 5 0.147516 0.52818086 0.47181914 12416 6558 44457 0.43234311 72270 5.821 2.312471
"138791" 356 "India" 2 "Medium" "1970-1975" 1973 2 "Female" 80 5 0.135741 0.49874545 0.50125455 14140 7052 51954 0.46020908 87559 6.192 2.341817
"138792" 356 "India" 2 "Medium" "1970-1975" 1973 3 "Both" 80 5 0.14127275 0.51279551 0.48720449 13239 6789 48057 0.44721147 79660 6.017 2.328031
"138793" 356 "India" 2 "Medium" "1970-1975" 1973 1 "Male" 85 15 0.21063028 NA NA 5858 5858 27813 NA 27813 4.748 4.747656
"138794" 356 "India" 2 "Medium" "1970-1975" 1973 2 "Female" 85 15 0.19906062 NA NA 7088 7088 35606 NA 35606 5.024 5.023595
"138795" 356 "India" 2 "Medium" "1970-1975" 1973 3 "Both" 85 15 0.20410035 NA NA 6450 6450 31604 NA 31604 4.9 4.899551
"138796" 356 "India" 2 "Medium" "1975-1980" 1978 1 "Male" 0 1 0.119849 0.1109406 0.8890594 100000 11094 92567 0.87443977 5420931 54.209 0.33
"138797" 356 "India" 2 "Medium" "1975-1980" 1978 2 "Female" 0 1 0.120167 0.11146095 0.88853905 100000 11146 92755 0.86898302 5412757 54.128 0.35
"138798" 356 "India" 2 "Medium" "1975-1980" 1978 3 "Both" 0 1 0.12000337 0.11119277 0.88880723 100000 11119 92658 0.87177451 5415337 54.153 0.339709
"138799" 356 "India" 2 "Medium" "1975-1980" 1978 1 "Male" 1 4 0.012021 0.04660063 0.95339937 88906 4143 344653 0.96043992 5328364 59.933 1.352
"138800" 356 "India" 2 "Medium" "1975-1980" 1978 2 "Female" 1 4 0.015168 0.05833687 0.94166313 88854 5183 341736 0.95187491 5320002 59.874 1.361
"138801" 356 "India" 2 "Medium" "1975-1980" 1978 3 "Both" 1 4 0.01354867 0.05232067 0.94767933 88881 4650 343229 0.95629104 5322679 59.886 1.356369
"138802" 356 "India" 2 "Medium" "1975-1980" 1978 1 "Male" 5 5 0.0037063 0.01836137 0.98163863 84763 1556 419923 0.98593732 4983711 58.796 2.5
"138803" 356 "India" 2 "Medium" "1975-1980" 1978 2 "Female" 5 5 0.004614 0.02280692 0.97719308 83670 1908 413582 0.98313885 4978265 59.498 2.5
"138804" 356 "India" 2 "Medium" "1975-1980" 1978 3 "Both" 5 5 0.00414269 0.02050111 0.97949889 84230 1727 416835 0.98459246 4979450 59.117 2.5
"138805" 356 "India" 2 "Medium" "1975-1980" 1978 1 "Male" 10 5 0.00194614 0.00968358 0.99031642 83207 806 414018 0.98958123 4563787 54.849 2.5
"138806" 356 "India" 2 "Medium" "1975-1980" 1978 2 "Female" 10 5 0.002167 0.01077662 0.98922338 81762 881 406608 0.98702146 4564684 55.829 2.5
"138807" 356 "India" 2 "Medium" "1975-1980" 1978 3 "Both" 10 5 0.00205195 0.01020737 0.98979263 82504 842 410413 0.98834656 4562615 55.302 2.5
"138808" 356 "India" 2 "Medium" "1975-1980" 1978 1 "Male" 15 5 0.00232114 0.01154092 0.98845908 82401 951 409705 0.98687464 4149769 50.361 2.582267
"138809" 356 "India" 2 "Medium" "1975-1980" 1978 2 "Female" 15 5 0.003234 0.01604707 0.98395293 80881 1298 401331 0.98141161 4158076 51.41 2.631274
"138810" 356 "India" 2 "Medium" "1975-1980" 1978 3 "Both" 15 5 0.00275669 0.01369309 0.98630691 81661 1118 405630 0.98428316 4152202 50.847 2.60565
"138811" 356 "India" 2 "Medium" "1975-1980" 1978 1 "Male" 20 5 0.0029563 0.01467545 0.98532455 81450 1195 404327 0.98492516 3740064 45.919 2.555591
"138812" 356 "India" 2 "Medium" "1975-1980" 1978 2 "Female" 20 5 0.004203 0.02080138 0.97919862 79583 1655 393871 0.97846782 3756745 47.205 2.556567
"138813" 356 "India" 2 "Medium" "1975-1980" 1978 3 "Both" 20 5 0.0035476 0.01758551 0.98241449 80543 1416 399255 0.98186191 3746572 46.516 2.556054
"138814" 356 "India" 2 "Medium" "1975-1980" 1978 1 "Male" 25 5 0.00312195 0.01549148 0.98450852 80254 1243 398232 0.98265822 3335737 41.565 2.554466
"138815" 356 "India" 2 "Medium" "1975-1980" 1978 2 "Female" 25 5 0.004425 0.02188375 0.97811625 77928 1705 385390 0.97779462 3362874 43.154 2.508632
"138816" 356 "India" 2 "Medium" "1975-1980" 1978 3 "Both" 25 5 0.00374392 0.01854828 0.98145172 79127 1468 392013 0.98031872 3347317 42.303 2.532588
"138817" 356 "India" 2 "Medium" "1975-1980" 1978 1 "Male" 30 5 0.00396138 0.01961989 0.98038011 79011 1550 391326 0.97787387 2937505 37.178 2.593728
"138818" 356 "India" 2 "Medium" "1975-1980" 1978 2 "Female" 30 5 0.004579 0.0226379 0.9773621 76222 1726 376832 0.97627859 2977484 39.063 2.519792
"138819" 356 "India" 2 "Medium" "1975-1980" 1978 3 "Both" 30 5 0.00426042 0.02108273 0.97891727 77659 1637 384298 0.97708925 2955304 38.055 2.55793
"138820" 356 "India" 2 "Medium" "1975-1980" 1978 1 "Male" 35 5 0.0050935 0.02516252 0.97483748 77461 1949 382667 0.96960528 2546180 32.87 2.620584
"138821" 356 "India" 2 "Medium" "1975-1980" 1978 2 "Female" 35 5 0.005094 0.02515607 0.97484393 74497 1874 367893 0.9726129 2600652 34.91 2.550195
"138822" 356 "India" 2 "Medium" "1975-1980" 1978 3 "Both" 35 5 0.00509374 0.02515938 0.97484062 76022 1913 375493 0.97105044 2571007 33.819 2.586336
"138823" 356 "India" 2 "Medium" "1975-1980" 1978 1 "Male" 40 5 0.00743598 0.03653751 0.96346249 75512 2759 371036 0.95665877 2163512 28.651 2.635662
"138824" 356 "India" 2 "Medium" "1975-1980" 1978 2 "Female" 40 5 0.006131 0.03020787 0.96979213 72623 2194 357818 0.9654365 2232759 30.745 2.585747
"138825" 356 "India" 2 "Medium" "1975-1980" 1978 3 "Both" 40 5 0.00680133 0.033463 0.966537 74109 2480 364623 0.96088908 2195514 29.625 2.611387
"138826" 356 "India" 2 "Medium" "1975-1980" 1978 1 "Male" 45 5 0.01052236 0.05133768 0.94866232 72753 3735 354955 0.93615924 1792476 24.638 2.641388
"138827" 356 "India" 2 "Medium" "1975-1980" 1978 2 "Female" 45 5 0.008174 0.04009299 0.95990701 70429 2824 345450 0.95078717 1874941 26.622 2.629052
"138828" 356 "India" 2 "Medium" "1975-1980" 1978 3 "Both" 45 5 0.00939683 0.04596289 0.95403711 71629 3292 350362 0.94309593 1830891 25.561 2.635476
"138829" 356 "India" 2 "Medium" "1975-1980" 1978 1 "Male" 50 5 0.01628455 0.0784038 0.9215962 69018 5411 332295 0.90590986 1437521 20.828 2.635469
"138830" 356 "India" 2 "Medium" "1975-1980" 1978 2 "Female" 50 5 0.012361 0.06005395 0.93994605 67605 4060 328450 0.92763873 1529491 22.624 2.641137
"138831" 356 "India" 2 "Medium" "1975-1980" 1978 3 "Both" 50 5 0.01442858 0.06976544 0.93023456 68337 4768 330425 0.9161693 1480529 21.665 2.63815
"138832" 356 "India" 2 "Medium" "1975-1980" 1978 1 "Male" 55 5 0.02372663 0.11229013 0.88770987 63607 7142 301029 0.86174835 1105226 17.376 2.61923
"138833" 356 "India" 2 "Medium" "1975-1980" 1978 2 "Female" 55 5 0.018211 0.08731678 0.91268322 63545 5549 304683 0.88774145 1201041 18.901 2.649107
"138834" 356 "India" 2 "Medium" "1975-1980" 1978 3 "Both" 55 5 0.02110788 0.10051814 0.89948186 63569 6390 302725 0.87409221 1150104 18.092 2.633415
"138835" 356 "India" 2 "Medium" "1975-1980" 1978 1 "Male" 60 5 0.03659045 0.1681058 0.8318942 56464 9492 259411 0.80312321 804197 14.243 2.586365
"138836" 356 "India" 2 "Medium" "1975-1980" 1978 2 "Female" 60 5 0.030337 0.14148259 0.85851741 57997 8206 270479 0.83049158 896358 15.455 2.623011
"138837" 356 "India" 2 "Medium" "1975-1980" 1978 3 "Both" 60 5 0.03357768 0.15538729 0.84461271 57180 8885 264610 0.81628412 847379 14.82 2.60402
"138838" 356 "India" 2 "Medium" "1975-1980" 1978 1 "Male" 65 5 0.05178252 0.22967422 0.77032578 46972 10788 208339 0.73092755 544786 11.598 2.54157
"138839" 356 "India" 2 "Medium" "1975-1980" 1978 2 "Female" 65 5 0.044516 0.20083187 0.79916813 49791 10000 224631 0.76194985 625879 12.57 2.567386
"138840" 356 "India" 2 "Medium" "1975-1980" 1978 3 "Both" 65 5 0.04822482 0.21568459 0.78431541 48295 10416 215997 0.74603123 582769 12.067 2.55421
"138841" 356 "India" 2 "Medium" "1975-1980" 1978 1 "Male" 70 5 0.07497459 0.31553177 0.68446823 36184 11417 152281 0.63923665 336447 9.298 2.491587
"138842" 356 "India" 2 "Medium" "1975-1980" 1978 2 "Female" 70 5 0.06543 0.28143729 0.71856271 39792 11199 171157 0.67478201 401248 10.084 2.517562
"138843" 356 "India" 2 "Medium" "1975-1980" 1978 3 "Both" 70 5 0.07025183 0.29886316 0.70113684 37878 11320 161140 0.6567997 366772 9.683 2.50444
"138844" 356 "India" 2 "Medium" "1975-1980" 1978 1 "Male" 75 5 0.10525813 0.41370713 0.58629287 24767 10246 97343 0.53989273 184166 7.436 2.414609
"138845" 356 "India" 2 "Medium" "1975-1980" 1978 2 "Female" 75 5 0.093172 0.37634744 0.62365256 28593 10761 115494 0.5759574 230091 8.047 2.447242
"138846" 356 "India" 2 "Medium" "1975-1980" 1978 3 "Both" 75 5 0.09913272 0.39505895 0.60494105 26558 10492 105837 0.55816474 205632 7.743 2.431148
"138847" 356 "India" 2 "Medium" "1975-1980" 1978 1 "Male" 80 5 0.14257317 0.51602177 0.48397823 14521 7493 52555 0.44419554 86823 5.979 2.324429
"138848" 356 "India" 2 "Medium" "1975-1980" 1978 2 "Female" 80 5 0.128955 0.48104907 0.51895093 17832 8578 66520 0.47686725 114597 6.426 2.360693
"138849" 356 "India" 2 "Medium" "1975-1980" 1978 3 "Both" 80 5 0.13543854 0.49800823 0.50199177 16066 8001 59074 0.46134273 99795 6.212 2.343428
"138850" 356 "India" 2 "Medium" "1975-1980" 1978 1 "Male" 85 15 0.20508004 NA NA 7028 7028 34268 NA 34268 4.876 4.876145
"138851" 356 "India" 2 "Medium" "1975-1980" 1978 2 "Female" 85 15 0.19248016 NA NA 9254 9254 48077 NA 48077 5.195 5.195341
"138852" 356 "India" 2 "Medium" "1975-1980" 1978 3 "Both" 85 15 0.19805767 NA NA 8065 8065 40720 NA 40720 5.049 5.049035
"138853" 356 "India" 2 "Medium" "1980-1985" 1983 1 "Male" 0 1 0.10481 0.09787431 0.90212569 100000 9787 93383 0.88968369 5616513 56.165 0.323889
"138854" 356 "India" 2 "Medium" "1980-1985" 1983 2 "Female" 0 1 0.104429 0.09772586 0.90227414 100000 9773 93581 0.88543923 5638307 56.383 0.343178
"138855" 356 "India" 2 "Medium" "1980-1985" 1983 3 "Both" 0 1 0.1046255 0.09780267 0.90219733 100000 9780 93479 0.88761708 5626106 56.261 0.33323
"138856" 356 "India" 2 "Medium" "1980-1985" 1983 1 "Male" 1 4 0.010114 0.03940314 0.96059686 90213 3555 351459 0.9663092 5523131 61.224 1.358105
"138857" 356 "India" 2 "Medium" "1980-1985" 1983 2 "Female" 1 4 0.012796 0.04951462 0.95048538 90227 4468 349138 0.95878857 5544725 61.453 1.365195
"138858" 356 "India" 2 "Medium" "1980-1985" 1983 3 "Both" 1 4 0.01141279 0.04431668 0.95568332 90220 3998 350330 0.9626706 5532627 61.324 1.361538
"138859" 356 "India" 2 "Medium" "1980-1985" 1983 1 "Male" 5 5 0.00319623 0.01585445 0.98414555 86658 1374 429855 0.9878247 5171671 59.679 2.5
"138860" 356 "India" 2 "Medium" "1980-1985" 1983 2 "Female" 5 5 0.00407533 0.02017115 0.97982885 85760 1730 424475 0.98514725 5195587 60.583 2.5
"138861" 356 "India" 2 "Medium" "1980-1985" 1983 3 "Both" 5 5 0.00361953 0.01793538 0.98206462 86221 1546 427241 0.98653586 5182298 60.104 2.5
"138862" 356 "India" 2 "Medium" "1980-1985" 1983 1 "Male" 10 5 0.00169452 0.00843688 0.99156312 85284 720 424621 0.99087211 4741817 55.6 2.5
"138863" 356 "India" 2 "Medium" "1980-1985" 1983 2 "Female" 10 5 0.0018939 0.00942487 0.99057513 84030 792 418170 0.98826339 4771112 56.779 2.5
"138864" 356 "India" 2 "Medium" "1980-1985" 1983 3 "Both" 10 5 0.00179023 0.00891125 0.99108875 84675 755 421489 0.98960991 4755056 56.157 2.5
"138865" 356 "India" 2 "Medium" "1980-1985" 1983 1 "Male" 15 5 0.00204768 0.01018811 0.98981189 84564 862 420745 0.98830369 4317195 51.052 2.589158
"138866" 356 "India" 2 "Medium" "1980-1985" 1983 2 "Female" 15 5 0.00300265 0.01490764 0.98509236 83238 1241 413262 0.98284026 4352943 52.295 2.640414
"138867" 356 "India" 2 "Medium" "1980-1985" 1983 3 "Both" 15 5 0.00250453 0.01244826 0.98755174 83921 1045 417110 0.98570987 4333567 51.639 2.613678
"138868" 356 "India" 2 "Medium" "1980-1985" 1983 1 "Male" 20 5 0.00265339 0.01318168 0.98681832 83703 1103 415824 0.98639485 3896450 46.551 2.561533
"138869" 356 "India" 2 "Medium" "1980-1985" 1983 2 "Female" 20 5 0.00382918 0.01896773 0.98103227 81997 1555 406171 0.98064382 3939681 48.047 2.547078
"138870" 356 "India" 2 "Medium" "1980-1985" 1983 3 "Both" 20 5 0.00321278 0.01593869 0.98406131 82876 1321 411149 0.9836752 3916458 47.257 2.554656
"138871" 356 "India" 2 "Medium" "1980-1985" 1983 1 "Male" 25 5 0.00282526 0.01402944 0.98597056 82600 1159 410167 0.98428527 3480626 42.139 2.556928
"138872" 356 "India" 2 "Medium" "1980-1985" 1983 2 "Female" 25 5 0.00391088 0.01936475 0.98063525 80442 1558 398309 0.9807092 3533510 43.926 2.496081
"138873" 356 "India" 2 "Medium" "1980-1985" 1983 3 "Both" 25 5 0.0033384 0.01655538 0.98344462 81555 1350 404437 0.98258048 3505308 42.981 2.528167
"138874" 356 "India" 2 "Medium" "1980-1985" 1983 1 "Male" 30 5 0.00358711 0.01778216 0.98221784 81441 1448 403721 0.97992366 3070459 37.702 2.595191
"138875" 356 "India" 2 "Medium" "1980-1985" 1983 2 "Female" 30 5 0.00390769 0.01935045 0.98064955 78884 1526 390625 0.97978693 3135201 39.744 2.513526
"138876" 356 "India" 2 "Medium" "1980-1985" 1983 3 "Both" 30 5 0.00373972 0.01852924 0.98147076 80205 1486 397392 0.97985027 3100871 38.662 2.556316
"138877" 356 "India" 2 "Medium" "1980-1985" 1983 1 "Male" 35 5 0.00462457 0.02287157 0.97712843 79993 1830 395616 0.97225568 2666738 33.337 2.624063
"138878" 356 "India" 2 "Medium" "1980-1985" 1983 2 "Female" 35 5 0.00433952 0.02146992 0.97853008 77358 1661 382729 0.97636787 2744577 35.479 2.556102
"138879" 356 "India" 2 "Medium" "1980-1985" 1983 3 "Both" 35 5 0.00448671 0.02219366 0.97780634 78719 1747 389385 0.97424006 2703479 34.344 2.591193
"138880" 356 "India" 2 "Medium" "1980-1985" 1983 1 "Male" 40 5 0.00681478 0.03353548 0.96646452 78163 2621 384640 0.9596716 2271122 29.056 2.644153
"138881" 356 "India" 2 "Medium" "1980-1985" 1983 2 "Female" 40 5 0.00534218 0.02637217 0.97362783 75697 1996 373684 0.96956234 2361847 31.201 2.595852
"138882" 356 "India" 2 "Medium" "1980-1985" 1983 3 "Both" 40 5 0.00609728 0.03005042 0.96994958 76972 2313 379354 0.96449734 2314094 30.064 2.620619
"138883" 356 "India" 2 "Medium" "1980-1985" 1983 1 "Male" 45 5 0.00988944 0.04832385 0.95167615 75542 3650 369128 0.93965306 1886483 24.973 2.649353
"138884" 356 "India" 2 "Medium" "1980-1985" 1983 2 "Female" 45 5 0.00725199 0.03565066 0.96434934 73700 2627 362310 0.95524005 1988163 26.976 2.643356
"138885" 356 "India" 2 "Medium" "1980-1985" 1983 3 "Both" 45 5 0.00860082 0.04215085 0.95784915 74659 3147 365886 0.94720198 1934740 25.915 2.646423
"138886" 356 "India" 2 "Medium" "1980-1985" 1983 1 "Male" 50 5 0.01540791 0.07433816 0.92566184 71891 5344 346852 0.91013627 1517355 21.106 2.641518
"138887" 356 "India" 2 "Medium" "1980-1985" 1983 2 "Female" 50 5 0.01143024 0.05566009 0.94433991 71073 3956 346093 0.93208884 1625852 22.876 2.656265
"138888" 356 "India" 2 "Medium" "1980-1985" 1983 3 "Both" 50 5 0.01348621 0.06535845 0.93464155 71512 4674 346568 0.92064497 1568854 21.938 2.648642
"138889" 356 "India" 2 "Medium" "1980-1985" 1983 1 "Male" 55 5 0.02275609 0.10794929 0.89205071 66547 7184 315683 0.86631781 1170503 17.589 2.626232
"138890" 356 "India" 2 "Medium" "1980-1985" 1983 2 "Female" 55 5 0.01721273 0.08273083 0.91726917 67117 5553 322590 0.89250541 1279759 19.068 2.659568
"138891" 356 "India" 2 "Medium" "1980-1985" 1983 3 "Both" 55 5 0.02010174 0.09596055 0.90403945 66838 6414 319066 0.87880939 1222286 18.287 2.642194
"138892" 356 "India" 2 "Medium" "1980-1985" 1983 1 "Male" 60 5 0.03545821 0.16335283 0.83664717 59363 9697 273482 0.80731351 854820 14.4 2.593619
"138893" 356 "India" 2 "Medium" "1980-1985" 1983 2 "Female" 60 5 0.02920424 0.13657701 0.86342299 61564 8408 287913 0.83512551 957169 15.547 2.632216
"138894" 356 "India" 2 "Medium" "1980-1985" 1983 3 "Both" 60 5 0.03244283 0.15055153 0.84944847 60424 9097 280398 0.82070351 903220 14.948 2.612229
"138895" 356 "India" 2 "Medium" "1980-1985" 1983 1 "Male" 65 5 0.05084517 0.2260265 0.7739735 49666 11226 220785 0.73505168 581338 11.705 2.546253
"138896" 356 "India" 2 "Medium" "1980-1985" 1983 2 "Female" 65 5 0.04348117 0.19668035 0.80331965 53156 10455 240444 0.76467264 669256 12.59 2.576502
"138897" 356 "India" 2 "Medium" "1980-1985" 1983 3 "Both" 65 5 0.04723569 0.21178046 0.78821954 51327 10870 230124 0.74955609 622821 12.134 2.561079
"138898" 356 "India" 2 "Medium" "1980-1985" 1983 1 "Male" 70 5 0.07361278 0.31078118 0.68921882 38440 11947 162289 0.6432781 360553 9.38 2.496106
"138899" 356 "India" 2 "Medium" "1980-1985" 1983 2 "Female" 70 5 0.06512679 0.28041846 0.71958154 42701 11974 183861 0.67455249 428812 10.042 2.524169
"138900" 356 "India" 2 "Medium" "1980-1985" 1983 3 "Both" 70 5 0.0693724 0.29577355 0.70422645 40457 11966 172491 0.65883566 392698 9.707 2.510129
"138901" 356 "India" 2 "Medium" "1980-1985" 1983 1 "Male" 75 5 0.10419073 0.41055577 0.58944423 26494 10877 104397 0.54267465 198264 7.483 2.41917
"138902" 356 "India" 2 "Medium" "1980-1985" 1983 2 "Female" 75 5 0.09365411 0.37801542 0.62198458 30727 11615 124024 0.57243315 244952 7.972 2.450614
"138903" 356 "India" 2 "Medium" "1980-1985" 1983 3 "Both" 75 5 0.09884455 0.3942667 0.6057333 28491 11233 113643 0.55775693 220207 7.729 2.435124
"138904" 356 "India" 2 "Medium" "1980-1985" 1983 1 "Male" 80 5 0.14156248 0.51355633 0.48644367 15617 8020 56653 0.44636532 93868 6.011 2.327988
"138905" 356 "India" 2 "Medium" "1980-1985" 1983 2 "Female" 80 5 0.13108223 0.48693572 0.51306428 19112 9306 70995 0.46979456 120928 6.327 2.360503
"138906" 356 "India" 2 "Medium" "1980-1985" 1983 3 "Both" 80 5 0.13609793 0.49986463 0.50013537 17258 8627 63385 0.45859071 106564 6.175 2.344942
"138907" 356 "India" 2 "Medium" "1980-1985" 1983 1 "Male" 85 15 0.20413121 NA NA 7597 7597 37214 NA 37214 4.899 4.89881
"138908" 356 "India" 2 "Medium" "1980-1985" 1983 2 "Female" 85 15 0.19637524 NA NA 9806 9806 49933 NA 49933 5.092 5.092292
"138909" 356 "India" 2 "Medium" "1980-1985" 1983 3 "Both" 85 15 0.19989737 NA NA 8631 8631 43178 NA 43178 5.003 5.002567
"138910" 356 "India" 2 "Medium" "1985-1990" 1988 1 "Male" 0 1 0.091303 0.0857372 0.9142628 100000 8574 93904 0.90235022 5764946 57.649 0.288994
"138911" 356 "India" 2 "Medium" "1985-1990" 1988 2 "Female" 0 1 0.090847 0.08546181 0.91453819 100000 8546 94072 0.89863644 5803255 58.033 0.306385
"138912" 356 "India" 2 "Medium" "1985-1990" 1988 3 "Both" 0 1 0.09108271 0.08560445 0.91439555 100000 8560 93985 0.90055388 5783121 57.831 0.297396
"138913" 356 "India" 2 "Medium" "1985-1990" 1988 1 "Male" 1 4 0.009061 0.03540813 0.96459187 91426 3237 357271 0.97065389 5671042 62.029 1.394674
"138914" 356 "India" 2 "Medium" "1985-1990" 1988 2 "Female" 1 4 0.011378 0.04419705 0.95580295 91454 4042 355246 0.96405342 5709183 62.427 1.385125
"138915" 356 "India" 2 "Medium" "1985-1990" 1988 3 "Both" 1 4 0.01018032 0.03966733 0.96033267 91440 3627 356292 0.96745885 5689136 62.217 1.390061
"138916" 356 "India" 2 "Medium" "1985-1990" 1988 1 "Male" 5 5 0.00274959 0.01365411 0.98634589 88189 1204 437935 0.98935374 5313771 60.254 2.5
"138917" 356 "India" 2 "Medium" "1985-1990" 1988 2 "Female" 5 5 0.00359435 0.0178117 0.9821883 87412 1557 433167 0.98669108 5353937 61.25 2.5
"138918" 356 "India" 2 "Medium" "1985-1990" 1988 3 "Both" 5 5 0.00315643 0.01565861 0.98434139 87812 1375 435624 0.98807144 5332844 60.73 2.5
"138919" 356 "India" 2 "Medium" "1985-1990" 1988 1 "Male" 10 5 0.00152515 0.00759678 0.99240322 86985 661 433273 0.99165983 4875836 56.054 2.5
"138920" 356 "India" 2 "Medium" "1985-1990" 1988 2 "Female" 10 5 0.00175254 0.00872449 0.99127551 85855 749 427402 0.98902402 4920770 57.315 2.5
"138921" 356 "India" 2 "Medium" "1985-1990" 1988 3 "Both" 10 5 0.00163449 0.00813917 0.99186083 86437 704 430428 0.99038362 4897220 56.656 2.5
"138922" 356 "India" 2 "Medium" "1985-1990" 1988 1 "Male" 15 5 0.00190157 0.00946463 0.99053537 86324 817 429659 0.98904992 4442563 51.464 2.599154
"138923" 356 "India" 2 "Medium" "1985-1990" 1988 2 "Female" 15 5 0.00283164 0.01406441 0.98593559 85106 1197 422711 0.98375289 4493368 52.797 2.645247
"138924" 356 "India" 2 "Medium" "1985-1990" 1988 3 "Both" 15 5 0.00234739 0.01167178 0.98832822 85734 1001 426289 0.98653257 4466792 52.101 2.621248
"138925" 356 "India" 2 "Medium" "1985-1990" 1988 1 "Male" 20 5 0.00250189 0.01243394 0.98756606 85507 1063 424954 0.98692881 4012904 46.931 2.572189
"138926" 356 "India" 2 "Medium" "1985-1990" 1988 2 "Female" 20 5 0.00362034 0.01794199 0.98205801 83909 1505 415843 0.98197294 4070657 48.513 2.541294
"138927" 356 "India" 2 "Medium" "1985-1990" 1988 3 "Both" 20 5 0.00303543 0.01506544 0.98493456 84733 1277 420548 0.98457374 4040503 47.685 2.557451
"138928" 356 "India" 2 "Medium" "1985-1990" 1988 1 "Male" 25 5 0.00275717 0.01369376 0.98630624 84444 1156 419399 0.98475074 3587950 42.489 2.561361
"138929" 356 "India" 2 "Medium" "1985-1990" 1988 2 "Female" 25 5 0.00357966 0.01773885 0.98226115 82403 1462 408346 0.9823976 3654815 44.353 2.488935
"138930" 356 "India" 2 "Medium" "1985-1990" 1988 3 "Both" 25 5 0.00314734 0.01561518 0.98438482 83457 1303 414060 0.98362274 3619955 43.375 2.527003
"138931" 356 "India" 2 "Medium" "1985-1990" 1988 1 "Male" 30 5 0.00345268 0.01712104 0.98287896 83288 1426 413004 0.98069045 3168551 38.044 2.592028
"138932" 356 "India" 2 "Medium" "1985-1990" 1988 2 "Female" 30 5 0.00355819 0.01763492 0.98236508 80942 1427 401159 0.98159289 3246468 40.109 2.513171
"138933" 356 "India" 2 "Medium" "1985-1990" 1988 3 "Both" 30 5 0.00350247 0.01736363 0.98263637 82153 1426 407279 0.98111063 3205895 39.023 2.554818
"138934" 356 "India" 2 "Medium" "1985-1990" 1988 1 "Male" 35 5 0.00443916 0.02196375 0.97803625 81862 1798 405029 0.97363786 2755547 33.661 2.620245
"138935" 356 "India" 2 "Medium" "1985-1990" 1988 2 "Female" 35 5 0.00395141 0.01956838 0.98043162 79514 1556 393774 0.97831898 2845310 35.784 2.559796
"138936" 356 "India" 2 "Medium" "1985-1990" 1988 3 "Both" 35 5 0.00420696 0.02082381 0.97917619 80727 1681 399586 0.97588174 2798616 34.668 2.591467
"138937" 356 "India" 2 "Medium" "1985-1990" 1988 1 "Male" 40 5 0.00642834 0.03166266 0.96833734 80064 2535 394352 0.96141184 2350518 29.358 2.646467
"138938" 356 "India" 2 "Medium" "1985-1990" 1988 2 "Female" 40 5 0.0049322 0.02437287 0.97562713 77958 1900 385237 0.97163431 2451535 31.447 2.602991
"138939" 356 "India" 2 "Medium" "1985-1990" 1988 3 "Both" 40 5 0.00570313 0.02813462 0.97186538 79046 2224 389949 0.9663969 2399030 30.35 2.625393
"138940" 356 "India" 2 "Medium" "1985-1990" 1988 1 "Male" 45 5 0.00956193 0.04676024 0.95323976 77529 3625 379134 0.941894 1956166 25.232 2.653008
"138941" 356 "India" 2 "Medium" "1985-1990" 1988 2 "Female" 45 5 0.00680565 0.03349301 0.96650699 76058 2547 374309 0.95747567 2066299 27.167 2.651876
"138942" 356 "India" 2 "Medium" "1985-1990" 1988 3 "Both" 45 5 0.00821195 0.0402832 0.9597168 76822 3095 376845 0.94953498 2009081 26.152 2.652454
"138943" 356 "India" 2 "Medium" "1985-1990" 1988 1 "Male" 50 5 0.0147431 0.0712394 0.9287606 73903 5265 357104 0.91352744 1577032 21.339 2.642439
"138944" 356 "India" 2 "Medium" "1985-1990" 1988 2 "Female" 50 5 0.01094463 0.05335911 0.94664089 73511 3922 358392 0.93435786 1691989 23.017 2.664274
"138945" 356 "India" 2 "Medium" "1985-1990" 1988 3 "Both" 50 5 0.01287181 0.06247191 0.93752809 73727 4606 357828 0.92369877 1632236 22.139 2.653196
"138946" 356 "India" 2 "Medium" "1985-1990" 1988 1 "Male" 55 5 0.02195349 0.10434044 0.89565956 68638 7162 326225 0.87038888 1219928 17.773 2.630788
"138947" 356 "India" 2 "Medium" "1985-1990" 1988 2 "Female" 55 5 0.01670508 0.08038667 0.91961333 69588 5594 334867 0.89574273 1333597 19.164 2.662647
"138948" 356 "India" 2 "Medium" "1985-1990" 1988 3 "Both" 55 5 0.01938767 0.09270797 0.90729203 69121 6408 330525 0.88266174 1274408 18.437 2.646363
"138949" 356 "India" 2 "Medium" "1985-1990" 1988 1 "Male" 60 5 0.0344013 0.15888918 0.84111082 61477 9768 283942 0.81104582 893703 14.537 2.600196
"138950" 356 "India" 2 "Medium" "1985-1990" 1988 2 "Female" 60 5 0.02823616 0.13234849 0.86765151 63994 8470 299954 0.83909269 998731 15.607 2.636535
"138951" 356 "India" 2 "Medium" "1985-1990" 1988 3 "Both" 60 5 0.03140432 0.14609251 0.85390749 62713 9162 291742 0.8246185 943883 15.051 2.617861
"138952" 356 "India" 2 "Medium" "1985-1990" 1988 1 "Male" 65 5 0.05009302 0.22309452 0.77690548 51709 11536 230290 0.73845148 609761 11.792 2.550835
"138953" 356 "India" 2 "Medium" "1985-1990" 1988 2 "Female" 65 5 0.0426678 0.19340969 0.80659031 55525 10739 251689 0.76650729 698776 12.585 2.58502
"138954" 356 "India" 2 "Medium" "1985-1990" 1988 3 "Both" 65 5 0.04645005 0.20867332 0.79132668 53551 11175 240576 0.75219457 652141 12.178 2.567607
"138955" 356 "India" 2 "Medium" "1985-1990" 1988 1 "Male" 70 5 0.07245971 0.30673407 0.69326593 40173 12322 170058 0.6465795 379471 9.446 2.500008
"138956" 356 "India" 2 "Medium" "1985-1990" 1988 2 "Female" 70 5 0.06506441 0.28027526 0.71972474 44786 12552 192922 0.67355274 447087 9.983 2.529781
"138957" 356 "India" 2 "Medium" "1985-1990" 1988 3 "Both" 70 5 0.06876411 0.29364119 0.70635881 42377 12444 180960 0.66006074 411566 9.712 2.514886
"138958" 356 "India" 2 "Medium" "1985-1990" 1988 1 "Male" 75 5 0.10339102 0.4081975 0.5918025 27850 11368 109956 0.54471699 209413 7.519 2.423047
"138959" 356 "India" 2 "Medium" "1985-1990" 1988 2 "Female" 75 5 0.09435254 0.38036459 0.61963541 32233 12260 129943 0.56816007 254165 7.885 2.453266
"138960" 356 "India" 2 "Medium" "1985-1990" 1988 3 "Both" 75 5 0.09877534 0.39415062 0.60584938 29933 11798 119444 0.55664062 230606 7.704 2.438479
"138961" 356 "India" 2 "Medium" "1985-1990" 1988 1 "Male" 80 5 0.1408318 0.51177889 0.48822111 16482 8435 59895 0.44791192 99456 6.034 2.330825
"138962" 356 "India" 2 "Medium" "1985-1990" 1988 2 "Female" 80 5 0.13356384 0.49370765 0.50629235 19973 9861 73828 0.46184112 124222 6.22 2.359605
"138963" 356 "India" 2 "Medium" "1985-1990" 1988 3 "Both" 80 5 0.13705859 0.50249321 0.49750679 18135 9113 66488 0.45513992 111162 6.13 2.345766
"138964" 356 "India" 2 "Medium" "1985-1990" 1988 1 "Male" 85 15 0.20340087 NA NA 8047 8047 39561 NA 39561 4.916 4.9164
"138965" 356 "India" 2 "Medium" "1985-1990" 1988 2 "Female" 85 15 0.20066321 NA NA 10112 10112 50394 NA 50394 4.983 4.983474
"138966" 356 "India" 2 "Medium" "1985-1990" 1988 3 "Both" 85 15 0.20195758 NA NA 9022 9022 44674 NA 44674 4.952 4.951535
"138967" 356 "India" 2 "Medium" "1990-1995" 1993 1 "Male" 0 1 0.080197 0.07570514 0.92429486 100000 7571 94399 0.91364302 5860172 58.602 0.260152
"138968" 356 "India" 2 "Medium" "1990-1995" 1993 2 "Female" 0 1 0.080077 0.0756951 0.9243049 100000 7570 94528 0.91028905 5998060 59.981 0.277085
"138969" 356 "India" 2 "Medium" "1990-1995" 1993 3 "Both" 0 1 0.08013958 0.07570038 0.92429962 100000 7570 94461 0.91204171 5925329 59.253 0.268254
"138970" 356 "India" 2 "Medium" "1990-1995" 1993 1 "Male" 1 4 0.007817 0.03065101 0.96934899 92429 2833 362423 0.97479698 5765773 62.38 1.4249
"138971" 356 "India" 2 "Medium" "1990-1995" 1993 2 "Female" 1 4 0.009715 0.03790298 0.96209702 92430 3503 360617 0.96968499 5903533 63.87 1.400995
"138972" 356 "India" 2 "Medium" "1990-1995" 1993 3 "Both" 1 4 0.00872513 0.03413029 0.96586971 92430 3155 361560 0.97233581 5830868 63.084 1.413463
"138973" 356 "India" 2 "Medium" "1990-1995" 1993 1 "Male" 5 5 0.00240185 0.01193759 0.98806241 89596 1070 445308 0.99045811 5403350 60.308 2.5
"138974" 356 "India" 2 "Medium" "1990-1995" 1993 2 "Female" 5 5 0.00298059 0.01479272 0.98520728 88927 1315 441347 0.98863403 5542916 62.331 2.5
"138975" 356 "India" 2 "Medium" "1990-1995" 1993 3 "Both" 5 5 0.00268025 0.01331206 0.98668794 89275 1188 443405 0.98958047 5469308 61.263 2.5
"138976" 356 "India" 2 "Medium" "1990-1995" 1993 1 "Male" 10 5 0.00142853 0.00711724 0.99288276 88527 630 441059 0.9920232 4958042 56.006 2.5
"138977" 356 "India" 2 "Medium" "1990-1995" 1993 2 "Female" 10 5 0.0015838 0.00788776 0.99211224 87612 691 436330 0.9900727 5101569 58.229 2.5
"138978" 356 "India" 2 "Medium" "1990-1995" 1993 3 "Both" 10 5 0.00150322 0.00748797 0.99251203 88087 660 438785 0.99107899 5025903 57.056 2.5
"138979" 356 "India" 2 "Medium" "1990-1995" 1993 1 "Male" 15 5 0.00185972 0.0092575 0.9907425 87897 814 437541 0.98919335 4516983 51.39 2.612068
"138980" 356 "India" 2 "Medium" "1990-1995" 1993 2 "Female" 15 5 0.00256386 0.0127425 0.9872575 86921 1108 431999 0.9851636 4665239 53.672 2.648997
"138981" 356 "India" 2 "Medium" "1990-1995" 1993 3 "Both" 15 5 0.00219789 0.0109325 0.9890675 87427 956 434871 0.98727583 4587117 52.468 2.629804
"138982" 356 "India" 2 "Medium" "1990-1995" 1993 1 "Male" 20 5 0.00249221 0.01238656 0.98761344 87083 1079 432813 0.98661262 4079442 46.845 2.586911
"138983" 356 "India" 2 "Medium" "1990-1995" 1993 2 "Female" 20 5 0.00332228 0.01647687 0.98352313 85813 1414 425590 0.9835422 4233240 49.331 2.542084
"138984" 356 "India" 2 "Medium" "1990-1995" 1993 3 "Both" 20 5 0.00288913 0.01434473 0.98565527 86471 1240 429338 0.98514357 4152247 48.019 2.565476
"138985" 356 "India" 2 "Medium" "1990-1995" 1993 1 "Male" 25 5 0.00289366 0.01436725 0.98563275 86004 1236 427018 0.98408613 3646629 42.4 2.569023
"138986" 356 "India" 2 "Medium" "1990-1995" 1993 2 "Female" 25 5 0.00324379 0.01608787 0.98391213 84399 1358 418585 0.98398277 3807650 45.115 2.488631
"138987" 356 "India" 2 "Medium" "1990-1995" 1993 3 "Both" 25 5 0.00306033 0.0151869 0.9848131 85231 1294 422959 0.98402322 3722909 43.68 2.530754
"138988" 356 "India" 2 "Medium" "1990-1995" 1993 1 "Male" 30 5 0.00357305 0.01771259 0.98228741 84769 1501 420223 0.98003301 3219611 37.981 2.588301
"138989" 356 "India" 2 "Medium" "1990-1995" 1993 2 "Female" 30 5 0.00324956 0.01611766 0.98388234 83041 1338 411881 0.98317644 3389065 40.812 2.515365
"138990" 356 "India" 2 "Medium" "1990-1995" 1993 3 "Both" 30 5 0.00341968 0.01695656 0.98304344 83937 1423 416202 0.98151176 3299950 39.315 2.553722
"138991" 356 "India" 2 "Medium" "1990-1995" 1993 1 "Male" 35 5 0.00458182 0.02266127 0.97733873 83267 1887 411832 0.97325761 2799388 33.619 2.612903
"138992" 356 "India" 2 "Medium" "1990-1995" 1993 2 "Female" 35 5 0.00360741 0.01787976 0.98212024 81703 1461 404951 0.98016085 2977184 36.439 2.561204
"138993" 356 "India" 2 "Medium" "1990-1995" 1993 3 "Both" 35 5 0.0041215 0.0204047 0.9795953 82513 1684 408507 0.97653028 2883748 34.949 2.58848
"138994" 356 "India" 2 "Medium" "1990-1995" 1993 1 "Male" 40 5 0.00643125 0.03167554 0.96832446 81380 2578 400819 0.96138306 2387556 29.338 2.640214
"138995" 356 "India" 2 "Medium" "1990-1995" 1993 2 "Female" 40 5 0.00451937 0.02235508 0.97764492 80242 1794 396918 0.97380986 2572233 32.056 2.607105
"138996" 356 "India" 2 "Medium" "1990-1995" 1993 3 "Both" 40 5 0.00551817 0.02723386 0.97276614 80830 2201 398919 0.96738803 2475242 30.623 2.624401
"138997" 356 "India" 2 "Medium" "1990-1995" 1993 1 "Male" 45 5 0.00957768 0.04683435 0.95316565 78803 3691 385340 0.94226575 1986737 25.212 2.650144
"138998" 356 "India" 2 "Medium" "1990-1995" 1993 2 "Female" 45 5 0.00631095 0.03109471 0.96890529 78448 2439 386522 0.96049239 2175315 27.729 2.655636
"138999" 356 "India" 2 "Medium" "1990-1995" 1993 3 "Both" 45 5 0.00798459 0.03918853 0.96081147 78628 3081 385910 0.95119672 2076322 26.407 2.652822
"139000" 356 "India" 2 "Medium" "1990-1995" 1993 1 "Male" 50 5 0.01455067 0.07033832 0.92966168 75112 5283 363093 0.91453237 1601397 21.32 2.640364
"139001" 356 "India" 2 "Medium" "1990-1995" 1993 2 "Female" 50 5 0.01016078 0.04962853 0.95037147 76009 3772 371252 0.9384045 1788793 23.534 2.669107
"139002" 356 "India" 2 "Medium" "1990-1995" 1993 3 "Both" 50 5 0.012381 0.06015806 0.93984194 75547 4545 367076 0.92631774 1690413 22.376 2.65457
"139003" 356 "India" 2 "Medium" "1990-1995" 1993 1 "Male" 55 5 0.02172992 0.10333358 0.89666642 69829 7216 332060 0.87149747 1238304 17.733 2.632505
"139004" 356 "India" 2 "Medium" "1990-1995" 1993 2 "Female" 55 5 0.01573063 0.07586597 0.92413403 72237 5480 348384 0.90231812 1417541 19.624 2.664545
"139005" 356 "India" 2 "Medium" "1990-1995" 1993 3 "Both" 55 5 0.01873798 0.0897359 0.9102641 71002 6371 340029 0.88670832 1323337 18.638 2.648484
"139006" 356 "India" 2 "Medium" "1990-1995" 1993 1 "Male" 60 5 0.03415666 0.15786793 0.84213207 62613 9885 289390 0.81071117 906243 14.474 2.60482
"139007" 356 "India" 2 "Medium" "1990-1995" 1993 2 "Female" 60 5 0.02619732 0.12336232 0.87663768 66756 8235 314353 0.84884186 1069157 16.016 2.640826
"139008" 356 "India" 2 "Medium" "1990-1995" 1993 3 "Both" 60 5 0.03020189 0.14089347 0.85910653 64631 9106 301507 0.82943113 983308 15.214 2.62271
"139009" 356 "India" 2 "Medium" "1990-1995" 1993 1 "Male" 65 5 0.05057163 0.22501493 0.77498507 52728 11865 234612 0.73631157 616853 11.699 2.553186
"139010" 356 "India" 2 "Medium" "1990-1995" 1993 2 "Female" 65 5 0.04018716 0.18323971 0.81676029 58521 10723 266836 0.77655867 754804 12.898 2.596908
"139011" 356 "India" 2 "Medium" "1990-1995" 1993 3 "Both" 65 5 0.0454186 0.2045615 0.7954385 55525 11358 250079 0.75611412 681801 12.279 2.574882
"139012" 356 "India" 2 "Medium" "1990-1995" 1993 1 "Male" 70 5 0.07311018 0.30906551 0.69093449 40864 12630 172747 0.64289882 382242 9.354 2.500186
"139013" 356 "India" 2 "Medium" "1990-1995" 1993 2 "Female" 70 5 0.06234533 0.27028124 0.72971876 47798 12919 207214 0.68377161 487967 10.209 2.540443
"139014" 356 "India" 2 "Medium" "1990-1995" 1993 3 "Both" 70 5 0.06770543 0.28986405 0.71013595 44167 12802 189088 0.66331122 431722 9.775 2.520398
"139015" 356 "India" 2 "Medium" "1990-1995" 1993 1 "Male" 75 5 0.10514978 0.41360598 0.58639402 28234 11678 111059 0.53869702 209495 7.42 2.421444
"139016" 356 "India" 2 "Medium" "1990-1995" 1993 2 "Female" 75 5 0.09102456 0.36976524 0.63023476 34879 12897 141687 0.57775908 280753 8.049 2.463953
"139017" 356 "India" 2 "Medium" "1990-1995" 1993 3 "Both" 75 5 0.09790752 0.39152793 0.60847207 31364 12280 125424 0.55858519 242634 7.736 2.443239
"139018" 356 "India" 2 "Medium" "1990-1995" 1993 1 "Male" 80 5 0.14350855 0.51857462 0.48142538 16556 8586 59827 0.441079 98436 5.945 2.326412
"139019" 356 "India" 2 "Medium" "1990-1995" 1993 2 "Female" 80 5 0.130309 0.48527322 0.51472678 21982 10667 81861 0.46940336 139066 6.326 2.370593
"139020" 356 "India" 2 "Medium" "1990-1995" 1993 3 "Both" 80 5 0.13658024 0.50139886 0.49860114 19084 9569 70060 0.45577269 117209 6.142 2.349602
"139021" 356 "India" 2 "Medium" "1990-1995" 1993 1 "Male" 85 15 0.20644722 NA NA 7971 7971 38609 NA 38609 4.844 4.843853
"139022" 356 "India" 2 "Medium" "1990-1995" 1993 2 "Female" 85 15 0.19779145 NA NA 11315 11315 57205 NA 57205 5.056 5.05583
"139023" 356 "India" 2 "Medium" "1990-1995" 1993 3 "Both" 85 15 0.2018152 NA NA 9515 9515 47149 NA 47149 4.955 4.955028
"139024" 356 "India" 2 "Medium" "1995-2000" 1998 1 "Male" 0 1 0.070422 0.06682036 0.93317964 100000 6682 94886 0.92473096 6019518 60.195 0.234609
"139025" 356 "India" 2 "Medium" "1995-2000" 1998 2 "Female" 0 1 0.070739 0.06718205 0.93281795 100000 6718 94972 0.92161069 6221450 62.214 0.251546
"139026" 356 "India" 2 "Medium" "1995-2000" 1998 3 "Both" 0 1 0.07057302 0.06699251 0.93300749 100000 6699 94927 0.923251 6115323 61.153 0.242678
"139027" 356 "India" 2 "Medium" "1995-2000" 1998 1 "Male" 1 4 0.006185 0.02435611 0.97564389 93318 2273 367480 0.97973371 5924633 63.489 1.45167
"139028" 356 "India" 2 "Medium" "1995-2000" 1998 2 "Female" 1 4 0.007712 0.03024501 0.96975499 93282 2821 365834 0.97580286 6126478 65.677 1.414829
"139029" 356 "India" 2 "Medium" "1995-2000" 1998 3 "Both" 1 4 0.00691249 0.02716809 0.97283191 93301 2535 366699 0.97784668 6020397 64.527 1.434119
"139030" 356 "India" 2 "Medium" "1995-2000" 1998 1 "Male" 5 5 0.00196952 0.00979936 0.99020064 91045 892 452995 0.99192228 5557153 61.037 2.5
"139031" 356 "India" 2 "Medium" "1995-2000" 1998 2 "Female" 5 5 0.00235492 0.01170568 0.98829432 90460 1059 449655 0.99068185 5760644 63.681 2.5
"139032" 356 "India" 2 "Medium" "1995-2000" 1998 3 "Both" 5 5 0.00215399 0.01071224 0.98928776 90766 972 451399 0.99132791 5653698 62.289 2.5
"139033" 356 "India" 2 "Medium" "1995-2000" 1998 1 "Male" 10 5 0.00127184 0.00633904 0.99366096 90153 571 449336 0.9927254 5104158 56.617 2.5
"139034" 356 "India" 2 "Medium" "1995-2000" 1998 2 "Female" 10 5 0.00138525 0.00690233 0.99309767 89402 617 445465 0.99126611 5310989 59.406 2.5
"139035" 356 "India" 2 "Medium" "1995-2000" 1998 3 "Both" 10 5 0.00132635 0.00660984 0.99339016 89794 594 447484 0.99202032 5202299 57.936 2.5
"139036" 356 "India" 2 "Medium" "1995-2000" 1998 1 "Male" 15 5 0.00173849 0.00865672 0.99134328 89581 775 446067 0.98977373 4654822 51.962 2.627238
"139037" 356 "India" 2 "Medium" "1995-2000" 1998 2 "Female" 15 5 0.00226488 0.0112645 0.9887355 88785 1000 441575 0.98686021 4865524 54.802 2.652317
"139038" 356 "India" 2 "Medium" "1995-2000" 1998 3 "Both" 15 5 0.00199148 0.00991083 0.99008917 89200 884 443914 0.98838521 4754814 53.305 2.639292
"139039" 356 "India" 2 "Medium" "1995-2000" 1998 1 "Male" 20 5 0.00238356 0.01185003 0.98814997 88806 1052 441506 0.98687808 4208755 47.393 2.601347
"139040" 356 "India" 2 "Medium" "1995-2000" 1998 2 "Female" 20 5 0.00294365 0.01461263 0.98538737 87784 1283 435772 0.98536945 4423949 50.396 2.544685
"139041" 356 "India" 2 "Medium" "1995-2000" 1998 3 "Both" 20 5 0.00265206 0.01317553 0.98682447 88316 1164 438758 0.9861472 4310901 48.812 2.574184
"139042" 356 "India" 2 "Medium" "1995-2000" 1998 1 "Male" 25 5 0.00289595 0.01437891 0.98562109 87754 1262 435712 0.98406625 3767249 42.93 2.578172
"139043" 356 "India" 2 "Medium" "1995-2000" 1998 2 "Female" 25 5 0.00289055 0.01434877 0.98565123 86502 1241 429397 0.98562571 3988177 46.105 2.493241
"139044" 356 "India" 2 "Medium" "1995-2000" 1998 3 "Both" 25 5 0.00289337 0.01436451 0.98563549 87152 1252 432680 0.98479816 3872143 44.43 2.537608
"139045" 356 "India" 2 "Medium" "1995-2000" 1998 1 "Male" 30 5 0.00357076 0.01770147 0.98229853 86492 1531 428770 0.97989644 3331537 38.519 2.590262
"139046" 356 "India" 2 "Medium" "1995-2000" 1998 2 "Female" 30 5 0.00293326 0.01456042 0.98543958 85260 1241 423225 0.98470757 3558780 41.74 2.520854
"139047" 356 "India" 2 "Medium" "1995-2000" 1998 3 "Both" 30 5 0.00326713 0.01620631 0.98379369 85901 1392 426102 0.98217735 3439463 40.04 2.557204
"139048" 356 "India" 2 "Medium" "1995-2000" 1998 1 "Male" 35 5 0.00462872 0.02289003 0.97710997 84961 1945 420150 0.97350783 2902767 34.166 2.606886
"139049" 356 "India" 2 "Medium" "1995-2000" 1998 2 "Female" 35 5 0.00328996 0.01631891 0.98368109 84019 1371 416752 0.98198278 3135556 37.32 2.562046
"139050" 356 "India" 2 "Medium" "1995-2000" 1998 3 "Both" 35 5 0.00399257 0.01977224 0.98022776 84508 1671 418508 0.97752545 3013361 35.658 2.585579
"139051" 356 "India" 2 "Medium" "1995-2000" 1998 1 "Male" 40 5 0.00624711 0.03077946 0.96922054 83016 2555 409019 0.96291621 2482618 29.905 2.627991
"139052" 356 "India" 2 "Medium" "1995-2000" 1998 2 "Female" 40 5 0.00408301 0.02021767 0.97978233 82648 1671 409244 0.97613432 2718803 32.896 2.608602
"139053" 356 "India" 2 "Medium" "1995-2000" 1998 3 "Both" 40 5 0.00522039 0.02578145 0.97421855 82838 2136 409102 0.96922977 2594853 31.325 2.618792
"139054" 356 "India" 2 "Medium" "1995-2000" 1998 1 "Male" 45 5 0.00910761 0.04458121 0.95541879 80461 3587 393851 0.94550776 2073599 25.772 2.64347
"139055" 356 "India" 2 "Medium" "1995-2000" 1998 2 "Female" 45 5 0.00577186 0.02847383 0.97152617 80977 2306 399477 0.96429274 2309560 28.521 2.654517
"139056" 356 "India" 2 "Medium" "1995-2000" 1998 3 "Both" 45 5 0.00750334 0.03686628 0.96313372 80702 2975 396514 0.95463724 2185751 27.084 2.648783
"139057" 356 "India" 2 "Medium" "1995-2000" 1998 1 "Male" 50 5 0.01362424 0.06599805 0.93400195 76874 5074 372389 0.91985713 1679747 21.851 2.6388
"139058" 356 "India" 2 "Medium" "1995-2000" 1998 2 "Female" 50 5 0.00908145 0.04446717 0.95553283 78671 3498 385213 0.94398224 1910083 24.279 2.672108
"139059" 356 "India" 2 "Medium" "1995-2000" 1998 3 "Both" 50 5 0.01138659 0.05545242 0.94454758 77727 4310 378527 0.93177172 1789237 23.02 2.655206
"139060" 356 "India" 2 "Medium" "1995-2000" 1998 1 "Male" 55 5 0.02031969 0.09694127 0.90305873 71800 6960 342545 0.87924329 1307358 18.208 2.635721
"139061" 356 "India" 2 "Medium" "1995-2000" 1998 2 "Female" 55 5 0.01443889 0.06984517 0.93015483 75173 5250 363634 0.91048195 1524870 20.285 2.670504
"139062" 356 "India" 2 "Medium" "1995-2000" 1998 3 "Both" 55 5 0.01737497 0.08347118 0.91652882 73417 6128 352701 0.89486092 1410711 19.215 2.653138
"139063" 356 "India" 2 "Medium" "1995-2000" 1998 1 "Male" 60 5 0.03202473 0.14875451 0.85124549 64840 9645 301180 0.81985645 964813 14.88 2.613439
"139064" 356 "India" 2 "Medium" "1995-2000" 1998 2 "Female" 60 5 0.02378469 0.11262017 0.88737983 69922 7875 331082 0.86080314 1161237 16.607 2.646839
"139065" 356 "India" 2 "Medium" "1995-2000" 1998 3 "Both" 60 5 0.02784326 0.13059964 0.86940036 67288 8788 315618 0.84043585 1058010 15.724 2.630388
"139066" 356 "India" 2 "Medium" "1995-2000" 1998 1 "Male" 65 5 0.04824755 0.21584543 0.78415457 55195 11914 246925 0.74662885 663633 12.023 2.561717
"139067" 356 "India" 2 "Medium" "1995-2000" 1998 2 "Female" 65 5 0.03706227 0.17023353 0.82976647 62048 10563 284996 0.79019743 830155 13.379 2.610198
"139068" 356 "India" 2 "Medium" "1995-2000" 1998 3 "Both" 65 5 0.04255658 0.19296267 0.80703733 58501 11288 265257 0.76849878 742392 12.69 2.586384
"139069" 356 "India" 2 "Medium" "1995-2000" 1998 1 "Male" 70 5 0.0697716 0.2972004 0.7027996 43281 12863 184361 0.65487576 416708 9.628 2.508814
"139070" 356 "India" 2 "Medium" "1995-2000" 1998 2 "Female" 70 5 0.05847588 0.25578174 0.74421826 51485 13169 225203 0.69932127 545158 10.589 2.553152
"139071" 356 "India" 2 "Medium" "1995-2000" 1998 3 "Both" 70 5 0.0640103 0.27637965 0.72362035 47212 13048 203849 0.67734231 477135 10.106 2.531428
"139072" 356 "India" 2 "Medium" "1995-2000" 1998 1 "Male" 75 5 0.1011261 0.40138521 0.59861479 30418 12209 120734 0.55125037 232347 7.638 2.431783
"139073" 356 "India" 2 "Medium" "1995-2000" 1998 2 "Female" 75 5 0.08584027 0.35282575 0.64717425 38316 13519 157490 0.59429116 319955 8.35 2.478243
"139074" 356 "India" 2 "Medium" "1995-2000" 1998 3 "Both" 75 5 0.09320721 0.3767065 0.6232935 34164 12870 138076 0.57338028 273286 7.999 2.455851
"139075" 356 "India" 2 "Medium" "1995-2000" 1998 1 "Male" 80 5 0.13824734 0.5053082 0.4946918 18209 9201 66554 0.45447503 111613 6.13 2.338461
"139076" 356 "India" 2 "Medium" "1995-2000" 1998 2 "Female" 80 5 0.12428548 0.46910239 0.53089761 24797 11632 93595 0.48515101 162465 6.552 2.387338
"139077" 356 "India" 2 "Medium" "1995-2000" 1998 3 "Both" 80 5 0.13083467 0.48643702 0.51356298 21294 10358 79170 0.47060348 135210 6.35 2.364411
"139078" 356 "India" 2 "Medium" "1995-2000" 1998 1 "Male" 85 15 0.19990871 NA NA 9008 9008 45059 NA 45059 5.002 5.002283
"139079" 356 "India" 2 "Medium" "1995-2000" 1998 2 "Female" 85 15 0.19115338 NA NA 13165 13165 68870 NA 68870 5.231 5.231401
"139080" 356 "India" 2 "Medium" "1995-2000" 1998 3 "Both" 85 15 0.19514353 NA NA 10936 10936 56040 NA 56040 5.124 5.124433
"139081" 356 "India" 2 "Medium" "2000-2005" 2003 1 "Male" 0 1 0.060681 0.05790168 0.94209832 100000 5790 95420 0.93597148 6181548 61.815 0.208967
"139082" 356 "India" 2 "Medium" "2000-2005" 2003 2 "Female" 0 1 0.061496 0.05870228 0.94129772 100000 5870 95457 0.93285453 6451372 64.514 0.226107
"139083" 356 "India" 2 "Medium" "2000-2005" 2003 3 "Both" 0 1 0.06106817 0.05828174 0.94171826 100000 5828 95437 0.93449917 6309638 63.096 0.21711
"139084" 356 "India" 2 "Medium" "2000-2005" 2003 1 "Male" 1 4 0.004549 0.01798966 0.98201034 94210 1695 372566 0.9844863 6086128 64.602 1.478542
"139085" 356 "India" 2 "Medium" "2000-2005" 2003 2 "Female" 1 4 0.005817 0.02292509 0.97707491 94130 2158 370970 0.98147419 6355915 67.523 1.428609
"139086" 356 "India" 2 "Medium" "2000-2005" 2003 3 "Both" 1 4 0.00515138 0.02033884 0.97966116 94172 1915 371812 0.98304255 6214201 65.988 1.454821
"139087" 356 "India" 2 "Medium" "2000-2005" 2003 1 "Male" 5 5 0.00160581 0.00799695 0.99200305 92515 740 460726 0.99319952 5713562 61.758 2.5
"139088" 356 "India" 2 "Medium" "2000-2005" 2003 2 "Female" 5 5 0.00181121 0.00901523 0.99098477 91972 829 457786 0.99251313 5984945 65.074 2.5
"139089" 356 "India" 2 "Medium" "2000-2005" 2003 3 "Both" 5 5 0.00170352 0.00848147 0.99151853 92256 782 459326 0.9928725 5842388 63.328 2.5
"139090" 356 "India" 2 "Medium" "2000-2005" 2003 1 "Male" 10 5 0.00112201 0.00559435 0.99440565 91775 513 457592 0.99340833 5252837 57.236 2.5
"139091" 356 "India" 2 "Medium" "2000-2005" 2003 2 "Female" 10 5 0.00119247 0.00594461 0.99405539 91143 542 454359 0.99243092 5527158 60.643 2.5
"139092" 356 "India" 2 "Medium" "2000-2005" 2003 3 "Both" 10 5 0.00115572 0.00576195 0.99423805 91474 527 456052 0.99293813 5383062 58.848 2.5
"139093" 356 "India" 2 "Medium" "2000-2005" 2003 1 "Male" 15 5 0.00161839 0.00806124 0.99193876 91262 736 454576 0.99031806 4795244 52.544 2.644718
"139094" 356 "India" 2 "Medium" "2000-2005" 2003 2 "Female" 15 5 0.00197051 0.00980723 0.99019277 90601 889 450920 0.98859225 5072799 55.991 2.65396
"139095" 356 "India" 2 "Medium" "2000-2005" 2003 3 "Both" 15 5 0.00178755 0.00890035 0.99109965 90947 809 452832 0.98949397 4927010 54.175 2.649158
"139096" 356 "India" 2 "Medium" "2000-2005" 2003 1 "Male" 20 5 0.00228405 0.01135829 0.98864171 90526 1028 450175 0.98728096 4340668 47.949 2.611891
"139097" 356 "India" 2 "Medium" "2000-2005" 2003 2 "Female" 20 5 0.00254655 0.01265365 0.98734635 89712 1135 445776 0.98729709 4621880 51.519 2.545937
"139098" 356 "India" 2 "Medium" "2000-2005" 2003 3 "Both" 20 5 0.00241006 0.01198043 0.98801957 90137 1080 448074 0.98727747 4474178 49.637 2.58023
"139099" 356 "India" 2 "Medium" "2000-2005" 2003 1 "Male" 25 5 0.00283305 0.01406899 0.98593101 89498 1259 444449 0.98430153 3890493 43.47 2.585512
"139100" 356 "India" 2 "Medium" "2000-2005" 2003 2 "Female" 25 5 0.00251999 0.01252109 0.98747891 88577 1109 440113 0.98732777 4176104 47.147 2.500157
"139101" 356 "India" 2 "Medium" "2000-2005" 2003 3 "Both" 25 5 0.002683 0.01332721 0.98667279 89058 1187 442374 0.98573997 4026104 45.208 2.544602
"139102" 356 "India" 2 "Medium" "2000-2005" 2003 1 "Male" 30 5 0.00354216 0.01756142 0.98243858 88239 1550 437472 0.97974851 3446044 39.054 2.598318
"139103" 356 "India" 2 "Medium" "2000-2005" 2003 2 "Female" 30 5 0.0026135 0.0129837 0.9870163 87468 1136 434536 0.98618751 3735990 42.713 2.530653
"139104" 356 "India" 2 "Medium" "2000-2005" 2003 3 "Both" 30 5 0.00309787 0.01537343 0.98462657 87871 1351 436065 0.98282013 3583730 40.784 2.565946
"139105" 356 "India" 2 "Medium" "2000-2005" 2003 1 "Male" 35 5 0.00470535 0.02326441 0.97673559 86689 2017 428612 0.97357877 3008572 34.705 2.603539
"139106" 356 "India" 2 "Medium" "2000-2005" 2003 2 "Female" 35 5 0.00299675 0.01487517 0.98512483 86332 1284 428534 0.98369361 3301454 38.241 2.56421
"139107" 356 "India" 2 "Medium" "2000-2005" 2003 3 "Both" 35 5 0.00388872 0.01926267 0.98073733 86520 1667 428574 0.97841032 3147665 36.381 2.584742
"139108" 356 "India" 2 "Medium" "2000-2005" 2003 1 "Male" 40 5 0.006103 0.03007721 0.96992279 84672 2547 417288 0.96423129 2579960 30.47 2.615068
"139109" 356 "India" 2 "Medium" "2000-2005" 2003 2 "Female" 40 5 0.00366513 0.01816643 0.98183357 85048 1545 421546 0.97840382 2872920 33.78 2.608538
"139110" 356 "India" 2 "Medium" "2000-2005" 2003 3 "Both" 40 5 0.00493832 0.0244038 0.9755962 84853 2071 419321 0.97099181 2719091 32.045 2.611948
"139111" 356 "India" 2 "Medium" "2000-2005" 2003 1 "Male" 45 5 0.008689 0.04257042 0.95742958 82126 3496 402362 0.94847351 2162672 26.334 2.635656
"139112" 356 "India" 2 "Medium" "2000-2005" 2003 2 "Female" 45 5 0.00523392 0.02585161 0.97414839 83503 2159 412442 0.96827477 2451374 29.357 2.649717
"139113" 356 "India" 2 "Medium" "2000-2005" 2003 3 "Both" 45 5 0.0070371 0.03461129 0.96538871 82782 2865 407157 0.95800163 2299770 27.781 2.642379
"139114" 356 "India" 2 "Medium" "2000-2005" 2003 1 "Male" 50 5 0.01276643 0.06196211 0.93803789 78630 4872 381630 0.92493436 1760309 22.387 2.635958
"139115" 356 "India" 2 "Medium" "2000-2005" 2003 2 "Female" 50 5 0.00792361 0.03890065 0.96109935 81344 3164 399358 0.9502539 2038932 25.065 2.67254
"139116" 356 "India" 2 "Medium" "2000-2005" 2003 3 "Both" 50 5 0.01041219 0.05081943 0.94918057 79917 4061 390057 0.93734473 1892612 23.682 2.653742
"139117" 356 "India" 2 "Medium" "2000-2005" 2003 1 "Male" 55 5 0.01895979 0.09073622 0.90926378 73757 6692 352983 0.88673864 1378680 18.692 2.638427
"139118" 356 "India" 2 "Medium" "2000-2005" 2003 2 "Female" 55 5 0.01296937 0.06295411 0.93704589 78180 4922 379491 0.91874322 1639574 20.972 2.681801
"139119" 356 "India" 2 "Medium" "2000-2005" 2003 3 "Both" 55 5 0.01596859 0.07696706 0.92303294 75856 5838 365618 0.90274514 1502555 19.808 2.660085
"139120" 356 "India" 2 "Medium" "2000-2005" 2003 1 "Male" 60 5 0.02999002 0.13996832 0.86003168 67065 9387 313003 0.82878785 1025697 15.294 2.622057
"139121" 356 "India" 2 "Medium" "2000-2005" 2003 2 "Female" 60 5 0.02158907 0.10274775 0.89725225 73258 7527 348655 0.87182233 1260083 17.201 2.656872
"139122" 356 "India" 2 "Medium" "2000-2005" 2003 3 "Both" 60 5 0.02570896 0.12119112 0.87880888 70018 8486 330060 0.85071754 1136937 16.238 2.639799
"139123" 356 "India" 2 "Medium" "2000-2005" 2003 1 "Male" 65 5 0.04597493 0.20677739 0.79322261 57678 11927 259413 0.75673135 712694 12.356 2.570389
"139124" 356 "India" 2 "Medium" "2000-2005" 2003 2 "Female" 65 5 0.03417404 0.15803312 0.84196688 65731 10388 303965 0.80311262 911429 13.866 2.623044
"139125" 356 "India" 2 "Medium" "2000-2005" 2003 3 "Both" 65 5 0.03983907 0.18179689 0.81820311 61532 11186 280788 0.78056222 806876 13.113 2.597767
"139126" 356 "India" 2 "Medium" "2000-2005" 2003 1 "Male" 70 5 0.06658514 0.28569712 0.71430288 45752 13071 196306 0.66658698 453280 9.907 2.517315
"139127" 356 "India" 2 "Medium" "2000-2005" 2003 2 "Female" 70 5 0.05484653 0.24192596 0.75807404 55344 13389 244118 0.71439472 607464 10.976 2.565213
"139128" 356 "India" 2 "Medium" "2000-2005" 2003 3 "Both" 70 5 0.06044096 0.26312069 0.73687931 50346 13247 219172 0.69125734 526088 10.45 2.542385
"139129" 356 "India" 2 "Medium" "2000-2005" 2003 1 "Male" 75 5 0.09722823 0.38930984 0.61069016 32680 12723 130855 0.56368279 256974 7.863 2.441838
"139130" 356 "India" 2 "Medium" "2000-2005" 2003 2 "Female" 75 5 0.08087878 0.33619751 0.66380249 41954 14105 174397 0.61061387 363345 8.66 2.491972
"139131" 356 "India" 2 "Medium" "2000-2005" 2003 3 "Both" 75 5 0.08861198 0.36187574 0.63812426 37099 13425 151505 0.58816107 306916 8.273 2.468259
"139132" 356 "India" 2 "Medium" "2000-2005" 2003 1 "Male" 80 5 0.13316456 0.49215907 0.50784093 19958 9822 73761 0.46780674 126119 6.319 2.350189
"139133" 356 "India" 2 "Medium" "2000-2005" 2003 2 "Female" 80 5 0.11848592 0.45305865 0.54694135 27849 12617 106489 0.50086998 188949 6.785 2.403723
"139134" 356 "India" 2 "Medium" "2000-2005" 2003 3 "Both" 80 5 0.12527426 0.47154149 0.52845851 23674 11163 89109 0.48539434 155411 6.565 2.378965
"139135" 356 "India" 2 "Medium" "2000-2005" 2003 1 "Male" 85 15 0.19357567 NA NA 10135 10135 52358 NA 52358 5.166 5.165939
"139136" 356 "India" 2 "Medium" "2000-2005" 2003 2 "Female" 85 15 0.18472139 NA NA 15232 15232 82460 NA 82460 5.414 5.413558
"139137" 356 "India" 2 "Medium" "2000-2005" 2003 3 "Both" 85 15 0.18868856 NA NA 12511 12511 66302 NA 66302 5.3 5.299738
"139138" 356 "India" 2 "Medium" "2005-2010" 2008 1 "Male" 0 1 0.052127 0.05000588 0.94999412 100000 5001 95931 0.94585891 6333258 63.333 0.186267
"139139" 356 "India" 2 "Medium" "2005-2010" 2008 2 "Female" 0 1 0.053376 0.05119957 0.94880043 100000 5120 95922 0.94274303 6668988 66.69 0.203599
"139140" 356 "India" 2 "Medium" "2005-2010" 2008 3 "Both" 0 1 0.0527195 0.05057191 0.94942809 100000 5057 95926 0.9443898 6492579 64.926 0.194489
"139141" 356 "India" 2 "Medium" "2005-2010" 2008 1 "Male" 1 4 0.003185 0.01263945 0.98736055 94999 1201 376999 0.98845799 6237327 65.656 1.502332
"139142" 356 "India" 2 "Medium" "2005-2010" 2008 2 "Female" 1 4 0.004237 0.0167662 0.9832338 94880 1591 375449 0.98616746 6573065 69.278 1.440801
"139143" 356 "India" 2 "Medium" "2005-2010" 2008 3 "Both" 1 4 0.00368405 0.01460029 0.98539971 94943 1386 376269 0.9873594 6396653 67.374 1.473143
"139144" 356 "India" 2 "Medium" "2005-2010" 2008 1 "Male" 5 5 0.00130272 0.00649246 0.99350754 93799 609 467471 0.99430952 5860329 62.478 2.5
"139145" 356 "India" 2 "Medium" "2005-2010" 2008 2 "Female" 5 5 0.00137255 0.00683927 0.99316073 93289 638 464851 0.99403841 6197616 66.434 2.5
"139146" 356 "India" 2 "Medium" "2005-2010" 2008 3 "Both" 5 5 0.00133584 0.00665697 0.99334303 93557 623 466226 0.9941808 6020385 64.35 2.5
"139147" 356 "India" 2 "Medium" "2005-2010" 2008 1 "Male" 10 5 0.00097904 0.00488326 0.99511674 93190 455 464811 0.99408994 5392858 57.87 2.5
"139148" 356 "India" 2 "Medium" "2005-2010" 2008 2 "Female" 10 5 0.00101816 0.00507786 0.99492214 92651 470 462080 0.99353054 5732765 61.875 2.5
"139149" 356 "India" 2 "Medium" "2005-2010" 2008 3 "Both" 10 5 0.00099765 0.00497582 0.99502418 92934 462 463513 0.99382307 5554159 59.765 2.5
"139150" 356 "India" 2 "Medium" "2005-2010" 2008 1 "Male" 15 5 0.00149144 0.0074313 0.9925687 92735 689 462064 0.99086293 4928047 53.141 2.664643
"139151" 356 "India" 2 "Medium" "2005-2010" 2008 2 "Female" 15 5 0.00168423 0.00838802 0.99161198 92181 773 459091 0.99023834 5270685 57.178 2.654939
"139152" 356 "India" 2 "Medium" "2005-2010" 2008 3 "Both" 15 5 0.00158364 0.00788895 0.99211105 92471 730 460650 0.9905633 5090646 55.051 2.660003
"139153" 356 "India" 2 "Medium" "2005-2010" 2008 1 "Male" 20 5 0.00219026 0.01089455 0.98910545 92045 1003 457842 0.9877717 4465983 48.519 2.621046
"139154" 356 "India" 2 "Medium" "2005-2010" 2008 2 "Female" 20 5 0.0021783 0.01083363 0.98916637 91408 990 454609 0.9891214 4811594 52.639 2.547501
"139155" 356 "India" 2 "Medium" "2005-2010" 2008 3 "Both" 20 5 0.00218452 0.0108653 0.9891347 91742 997 456303 0.98840832 4629996 50.468 2.585745
"139156" 356 "India" 2 "Medium" "2005-2010" 2008 1 "Male" 25 5 0.00272553 0.01353875 0.98646125 91043 1233 452243 0.98476952 4008142 44.025 2.590258
"139157" 356 "India" 2 "Medium" "2005-2010" 2008 2 "Female" 25 5 0.00216214 0.01075276 0.98924724 90417 972 449664 0.98895548 4356985 48.188 2.508028
"139158" 356 "India" 2 "Medium" "2005-2010" 2008 3 "Both" 25 5 0.00245496 0.01220141 0.98779859 90745 1107 451014 0.98677033 4173693 45.994 2.550766
"139159" 356 "India" 2 "Medium" "2005-2010" 2008 1 "Male" 30 5 0.00347125 0.01721344 0.98278656 89810 1546 445355 0.97971428 3555898 39.594 2.609792
"139160" 356 "India" 2 "Medium" "2005-2010" 2008 2 "Female" 30 5 0.00231336 0.01150143 0.98849857 89445 1029 444697 0.9875923 3907322 43.684 2.542712
"139161" 356 "India" 2 "Medium" "2005-2010" 2008 3 "Both" 30 5 0.00291486 0.01447209 0.98552791 89638 1297 445047 0.98349244 3722679 41.53 2.577558
"139162" 356 "India" 2 "Medium" "2005-2010" 2008 1 "Male" 35 5 0.00477969 0.02362771 0.97637229 88264 2085 436321 0.97365972 3110543 35.241 2.602579
"139163" 356 "India" 2 "Medium" "2005-2010" 2008 2 "Female" 35 5 0.00271624 0.01349204 0.98650796 88416 1193 439180 0.98528577 3462625 39.163 2.567418
"139164" 356 "India" 2 "Medium" "2005-2010" 2008 3 "Both" 35 5 0.00378795 0.01876809 0.98123191 88341 1658 437700 0.97925282 3277632 37.102 2.58568
"139165" 356 "India" 2 "Medium" "2005-2010" 2008 1 "Male" 40 5 0.00595774 0.02936942 0.97063058 86179 2531 424828 0.96538192 2674222 31.031 2.603654
"139166" 356 "India" 2 "Medium" "2005-2010" 2008 2 "Female" 40 5 0.00328534 0.01629867 0.98370133 87223 1422 432717 0.98050584 3023445 34.663 2.608741
"139167" 356 "India" 2 "Medium" "2005-2010" 2008 3 "Both" 40 5 0.00467222 0.02310269 0.97689731 86683 2003 428619 0.97264216 2839932 32.762 2.606101
"139168" 356 "India" 2 "Medium" "2005-2010" 2008 1 "Male" 45 5 0.00834359 0.0409083 0.9590917 83648 3422 410121 0.95110957 2249394 26.891 2.627961
"139169" 356 "India" 2 "Medium" "2005-2010" 2008 2 "Female" 45 5 0.00473062 0.02339248 0.97660752 85802 2007 424282 0.97184776 2590727 30.194 2.644973
"139170" 356 "India" 2 "Medium" "2005-2010" 2008 3 "Both" 45 5 0.00660305 0.03250786 0.96749214 84680 2753 416893 0.9610908 2411313 28.476 2.636156
"139171" 356 "India" 2 "Medium" "2005-2010" 2008 1 "Male" 50 5 0.01196924 0.05819636 0.94180364 80226 4669 390070 0.92973603 1839273 22.926 2.631442
"139172" 356 "India" 2 "Medium" "2005-2010" 2008 2 "Female" 50 5 0.00690776 0.03399179 0.96600821 83795 2848 412337 0.95623161 2166446 25.854 2.670311
"139173" 356 "India" 2 "Medium" "2005-2010" 2008 3 "Both" 50 5 0.00952141 0.04656527 0.95343473 81927 3815 400672 0.94261222 1994420 24.344 2.65024
"139174" 356 "India" 2 "Medium" "2005-2010" 2008 1 "Male" 55 5 0.01767422 0.08483376 0.91516624 75557 6410 362662 0.8938672 1449202 19.18 2.640777
"139175" 356 "India" 2 "Medium" "2005-2010" 2008 2 "Female" 55 5 0.01148023 0.0559203 0.9440797 80946 4527 394290 0.92676011 1754108 21.67 2.69329
"139176" 356 "India" 2 "Medium" "2005-2010" 2008 3 "Both" 55 5 0.01461921 0.07068487 0.92931513 78112 5521 377678 0.91019497 1593748 20.403 2.666678
"139177" 356 "India" 2 "Medium" "2005-2010" 2008 1 "Male" 60 5 0.02807311 0.13161092 0.86838908 69147 9101 324172 0.83738653 1086540 15.713 2.630509
"139178" 356 "India" 2 "Medium" "2005-2010" 2008 2 "Female" 60 5 0.01959431 0.0936931 0.9063069 76420 7160 365412 0.88199019 1359818 17.794 2.669488
"139179" 356 "India" 2 "Medium" "2005-2010" 2008 3 "Both" 60 5 0.02376267 0.11253028 0.88746972 72591 8169 343761 0.86015075 1216069 16.752 2.650325
"139180" 356 "India" 2 "Medium" "2005-2010" 2008 1 "Male" 65 5 0.04378467 0.19794072 0.80205928 60047 11886 271457 0.76656207 762368 12.696 2.578955
"139181" 356 "India" 2 "Medium" "2005-2010" 2008 2 "Female" 65 5 0.03150397 0.1465991 0.8534009 69260 10153 322290 0.81535639 994406 14.358 2.635408
"139182" 356 "India" 2 "Medium" "2005-2010" 2008 3 "Both" 65 5 0.03736846 0.17151431 0.82848569 64422 11049 295686 0.79194968 872308 13.54 2.608449
"139183" 356 "India" 2 "Medium" "2005-2010" 2008 1 "Male" 70 5 0.06353821 0.27452942 0.72547058 48161 13222 208089 0.67805347 490910 10.193 2.525576
"139184" 356 "India" 2 "Medium" "2005-2010" 2008 2 "Female" 70 5 0.05143075 0.22865631 0.77134369 59106 13515 262781 0.72897439 672115 11.371 2.576743
"139185" 356 "India" 2 "Medium" "2005-2010" 2008 3 "Both" 70 5 0.05705899 0.25034093 0.74965907 53373 13361 234169 0.70497687 576622 10.804 2.552958
"139186" 356 "India" 2 "Medium" "2005-2010" 2008 1 "Male" 75 5 0.09345046 0.37738051 0.62261949 34939 13185 141095 0.57599483 282822 8.095 2.45163
"139187" 356 "India" 2 "Medium" "2005-2010" 2008 2 "Female" 75 5 0.07615624 0.31998545 0.68001455 45591 14589 191561 0.62663005 409334 8.978 2.505189
"139188" 356 "India" 2 "Medium" "2005-2010" 2008 3 "Both" 75 5 0.08409063 0.34694961 0.65305039 40011 13882 165083 0.60301354 342453 8.559 2.480617
"139189" 356 "India" 2 "Medium" "2005-2010" 2008 1 "Male" 80 5 0.12824876 0.47912308 0.52087692 21754 10423 81270 0.48108105 141726 6.515 2.361614
"139190" 356 "India" 2 "Medium" "2005-2010" 2008 2 "Female" 80 5 0.112923 0.43722011 0.56277989 31003 13555 120038 0.51647437 217773 7.024 2.419704
"139191" 356 "India" 2 "Medium" "2005-2010" 2008 3 "Both" 80 5 0.11985612 0.45662469 0.54337531 26130 11931 99548 0.50020832 177370 6.788 2.393425
"139192" 356 "India" 2 "Medium" "2005-2010" 2008 1 "Male" 85 15 0.18742761 NA NA 11331 11331 60456 NA 60456 5.335 5.335393
"139193" 356 "India" 2 "Medium" "2005-2010" 2008 2 "Female" 85 15 0.17851973 NA NA 17448 17448 97736 NA 97736 5.602 5.601622
"139194" 356 "India" 2 "Medium" "2005-2010" 2008 3 "Both" 85 15 0.18244274 NA NA 14198 14198 77822 NA 77822 5.481 5.481172
"139195" 356 "India" 2 "Medium" "2010-2015" 2013 1 "Male" 0 1 0.04498381 0.04335938 0.95664062 100000 4336 96389 0.95290522 6461760 64.618 0.167158
"139196" 356 "India" 2 "Medium" "2010-2015" 2013 2 "Female" 0 1 0.04589254 0.04423343 0.95576657 100000 4423 96385 0.95041259 6809530 68.095 0.1827
"139197" 356 "India" 2 "Medium" "2010-2015" 2013 3 "Both" 0 1 0.0454149 0.04377388 0.95622612 100000 4377 96387 0.95173206 6627573 66.276 0.174531
"139198" 356 "India" 2 "Medium" "2010-2015" 2013 1 "Male" 1 4 0.0027531 0.01093779 0.98906221 95664 1046 380064 0.99014316 6365371 66.539 1.522358
"139199" 356 "India" 2 "Medium" "2010-2015" 2013 2 "Female" 1 4 0.00361082 0.01431163 0.98568837 95577 1368 378821 0.98836939 6713145 70.238 1.452121
"139200" 356 "India" 2 "Medium" "2010-2015" 2013 3 "Both" 1 4 0.00315999 0.01254046 0.98745954 95623 1199 379479 0.98929038 6531186 68.302 1.489039
"139201" 356 "India" 2 "Medium" "2010-2015" 2013 1 "Male" 5 5 0.00112961 0.00563214 0.99436786 94618 533 471756 0.99505573 5985307 63.258 2.5
"139202" 356 "India" 2 "Medium" "2010-2015" 2013 2 "Female" 5 5 0.00116219 0.00579411 0.99420589 94209 546 469679 0.99495692 6334324 67.237 2.5
"139203" 356 "India" 2 "Medium" "2010-2015" 2013 3 "Both" 5 5 0.00114504 0.00570884 0.99429116 94423 539 470770 0.99500893 6151707 65.15 2.5
"139204" 356 "India" 2 "Medium" "2010-2015" 2013 1 "Male" 10 5 0.00085231 0.0042525 0.9957475 94085 400 469424 0.99484385 5513551 58.602 2.5
"139205" 356 "India" 2 "Medium" "2010-2015" 2013 2 "Female" 10 5 0.00085938 0.00428768 0.99571232 93663 402 467311 0.99453628 5864644 62.614 2.5
"139206" 356 "India" 2 "Medium" "2010-2015" 2013 3 "Both" 10 5 0.00085566 0.00426919 0.99573081 93884 401 468420 0.9946979 5680937 60.51 2.5
"139207" 356 "India" 2 "Medium" "2010-2015" 2013 1 "Male" 15 5 0.00130327 0.00649661 0.99350339 93685 609 467003 0.99199559 5044127 53.842 2.666605
"139208" 356 "India" 2 "Medium" "2010-2015" 2013 2 "Female" 15 5 0.00142268 0.00708974 0.99291026 93261 661 464757 0.991726 5397334 57.873 2.656888
"139209" 356 "India" 2 "Medium" "2010-2015" 2013 3 "Both" 15 5 0.00136004 0.00677867 0.99322133 93484 634 465936 0.99186596 5212517 55.759 2.661985
"139210" 356 "India" 2 "Medium" "2010-2015" 2013 1 "Male" 20 5 0.00192117 0.00956221 0.99043779 93076 890 463265 0.98923862 4577124 49.176 2.623511
"139211" 356 "India" 2 "Medium" "2010-2015" 2013 2 "Female" 20 5 0.00185103 0.00921339 0.99078661 92600 853 460912 0.9906995 4932576 53.267 2.551844
"139212" 356 "India" 2 "Medium" "2010-2015" 2013 3 "Both" 20 5 0.00188765 0.0093955 0.9906045 92850 872 462146 0.98992972 4746580 51.121 2.58926
"139213" 356 "India" 2 "Medium" "2010-2015" 2013 1 "Male" 25 5 0.00240355 0.01194863 0.98805137 92186 1101 458280 0.98650187 4113859 44.626 2.593808
"139214" 356 "India" 2 "Medium" "2010-2015" 2013 2 "Female" 25 5 0.00185874 0.00925096 0.99074904 91747 849 456625 0.99042244 4471664 48.739 2.514483
"139215" 356 "India" 2 "Medium" "2010-2015" 2013 3 "Both" 25 5 0.00214188 0.01065364 0.98934636 91978 980 457493 0.98837937 4284434 46.581 2.555709
"139216" 356 "India" 2 "Medium" "2010-2015" 2013 1 "Male" 30 5 0.00308716 0.01532297 0.98467703 91085 1396 452094 0.98182699 3655579 40.134 2.6149
"139217" 356 "India" 2 "Medium" "2010-2015" 2013 2 "Female" 30 5 0.00202151 0.01005776 0.98994224 90898 914 452252 0.98904292 4015039 44.171 2.550739
"139218" 356 "India" 2 "Medium" "2010-2015" 2013 3 "Both" 30 5 0.00257404 0.01279067 0.98720933 90998 1164 452176 0.98530072 3826941 42.055 2.584006
"139219" 356 "India" 2 "Medium" "2010-2015" 2013 1 "Male" 35 5 0.0043031 0.02129642 0.97870358 89689 1910 443878 0.9760733 3203485 35.718 2.609318
"139220" 356 "India" 2 "Medium" "2010-2015" 2013 2 "Female" 35 5 0.00241975 0.01202819 0.98797181 89984 1082 447297 0.98674701 3562787 39.594 2.576197
"139221" 356 "India" 2 "Medium" "2010-2015" 2013 3 "Both" 35 5 0.0033939 0.01683201 0.98316799 89834 1512 445530 0.98123507 3374765 37.567 2.593329
"139222" 356 "India" 2 "Medium" "2010-2015" 2013 1 "Male" 40 5 0.0054467 0.02688376 0.97311624 87779 2360 433258 0.96802455 2759607 31.438 2.611431
"139223" 356 "India" 2 "Medium" "2010-2015" 2013 2 "Female" 40 5 0.00298557 0.01482239 0.98517761 88902 1318 441369 0.98209117 3115490 35.044 2.617364
"139224" 356 "India" 2 "Medium" "2010-2015" 2013 3 "Both" 40 5 0.00425619 0.02106702 0.97893298 88322 1861 437169 0.97482069 2929236 33.166 2.614301
"139225" 356 "India" 2 "Medium" "2010-2015" 2013 1 "Male" 45 5 0.0077576 0.03808953 0.96191047 85419 3254 419404 0.95406986 2326349 27.235 2.63611
"139226" 356 "India" 2 "Medium" "2010-2015" 2013 2 "Female" 45 5 0.0043792 0.02167324 0.97832676 87584 1898 433464 0.97368847 2674121 30.532 2.652862
"139227" 356 "India" 2 "Medium" "2010-2015" 2013 3 "Both" 45 5 0.00611917 0.03016106 0.96983894 86461 2608 426162 0.96358171 2492067 28.823 2.644234
"139228" 356 "India" 2 "Medium" "2010-2015" 2013 1 "Male" 50 5 0.01131254 0.0550914 0.9449086 82165 4527 400141 0.9329581 1906945 23.209 2.639178
"139229" 356 "India" 2 "Medium" "2010-2015" 2013 2 "Female" 50 5 0.00649685 0.03200132 0.96799868 85686 2742 422059 0.95848713 2240657 26.15 2.677154
"139230" 356 "India" 2 "Medium" "2010-2015" 2013 3 "Both" 50 5 0.0089666 0.04391074 0.95608926 83853 3682 410641 0.94537713 2065905 24.637 2.657678
"139231" 356 "India" 2 "Medium" "2010-2015" 2013 1 "Male" 55 5 0.01694298 0.08146775 0.91853225 77639 6325 373314 0.89743147 1506804 19.408 2.647507
"139232" 356 "India" 2 "Medium" "2010-2015" 2013 2 "Female" 55 5 0.01093727 0.05334397 0.94665603 82944 4425 404538 0.92971336 1818598 21.926 2.699202
"139233" 356 "India" 2 "Medium" "2010-2015" 2013 3 "Both" 55 5 0.01399651 0.06777498 0.93222502 80171 5434 388211 0.91331396 1655263 20.647 2.672869
"139234" 356 "India" 2 "Medium" "2010-2015" 2013 1 "Male" 60 5 0.02720427 0.12780265 0.87219735 71314 9114 335024 0.84138469 1133490 15.894 2.636113
"139235" 356 "India" 2 "Medium" "2010-2015" 2013 2 "Female" 60 5 0.01885653 0.09032234 0.90967766 78519 7092 376105 0.88570788 1414060 18.009 2.674728
"139236" 356 "India" 2 "Medium" "2010-2015" 2013 3 "Both" 60 5 0.02301224 0.1091712 0.8908288 74738 8159 354559 0.86386136 1267052 16.953 2.655504
"139237" 356 "India" 2 "Medium" "2010-2015" 2013 1 "Male" 65 5 0.04274441 0.19371438 0.80628562 62200 12049 281884 0.77087067 798466 12.837 2.583678
"139238" 356 "India" 2 "Medium" "2010-2015" 2013 2 "Female" 65 5 0.03055211 0.14248774 0.85751226 71427 10177 333119 0.8198549 1037955 14.532 2.640227
"139239" 356 "India" 2 "Medium" "2010-2015" 2013 3 "Both" 65 5 0.03638852 0.16740304 0.83259696 66578 11145 306289 0.79639154 912494 13.706 2.613157
"139240" 356 "India" 2 "Medium" "2010-2015" 2013 1 "Male" 70 5 0.06233195 0.27007594 0.72992406 50151 13544 217296 0.68256515 516582 10.301 2.529826
"139241" 356 "India" 2 "Medium" "2010-2015" 2013 2 "Female" 70 5 0.05017262 0.22371741 0.77628259 61250 13703 273109 0.73405722 704837 11.508 2.581564
"139242" 356 "India" 2 "Medium" "2010-2015" 2013 3 "Both" 70 5 0.05579224 0.24550737 0.75449263 55433 13609 243926 0.71019124 606204 10.936 2.557652
"139243" 356 "India" 2 "Medium" "2010-2015" 2013 1 "Male" 75 5 0.09199396 0.37273567 0.62726433 36606 13644 148319 0.5799039 299285 8.176 2.455947
"139244" 356 "India" 2 "Medium" "2010-2015" 2013 2 "Female" 75 5 0.07463926 0.31470986 0.68529014 47547 14964 200478 0.63124821 431727 9.08 2.510125
"139245" 356 "India" 2 "Medium" "2010-2015" 2013 3 "Both" 75 5 0.08239336 0.34127407 0.65872593 41824 14273 173234 0.60797234 362278 8.662 2.485918
"139246" 356 "India" 2 "Medium" "2010-2015" 2013 1 "Male" 80 5 0.12659062 0.47418587 0.52581413 22962 10888 86011 0.4856725 150966 6.575 2.355091
"139247" 356 "India" 2 "Medium" "2010-2015" 2013 2 "Female" 80 5 0.11110376 0.43151655 0.56848345 32583 14060 126551 0.52179302 231250 7.097 2.413555
"139248" 356 "India" 2 "Medium" "2010-2015" 2013 3 "Both" 80 5 0.11788343 0.45065363 0.54934637 27550 12416 105322 0.50565706 189044 6.862 2.387961
"139249" 356 "India" 2 "Medium" "2010-2015" 2013 1 "Male" 85 15 0.18587445 NA NA 12074 12074 64956 NA 64956 5.38 5.379976
"139250" 356 "India" 2 "Medium" "2010-2015" 2013 2 "Female" 85 15 0.17691906 NA NA 18523 18523 104699 NA 104699 5.652 5.652302
"139251" 356 "India" 2 "Medium" "2010-2015" 2013 3 "Both" 85 15 0.18077355 NA NA 15135 15135 83722 NA 83722 5.532 5.531783
"139252" 356 "India" 2 "Medium" "2015-2020" 2018 1 "Male" 0 1 0.03860085 0.03737449 0.96262551 100000 3737 96823 0.95935546 6575590 65.756 0.149952
"139253" 356 "India" 2 "Medium" "2015-2020" 2018 2 "Female" 0 1 0.03947724 0.03821695 0.96178305 100000 3822 96808 0.95710138 6933400 69.334 0.164648
"139254" 356 "India" 2 "Medium" "2015-2020" 2018 3 "Both" 0 1 0.03901699 0.03777443 0.96222557 100000 3777 96815 0.95829441 6746501 67.465 0.15693
"139255" 356 "India" 2 "Medium" "2015-2020" 2018 1 "Male" 1 4 0.00233145 0.00927261 0.99072739 96263 893 382855 0.99168404 6478767 67.303 1.540391
"139256" 356 "India" 2 "Medium" "2015-2020" 2018 2 "Female" 1 4 0.00306527 0.01216644 0.98783356 96178 1170 381743 0.99022815 6836592 71.082 1.461796
"139257" 356 "India" 2 "Medium" "2015-2020" 2018 3 "Both" 1 4 0.00267989 0.01064832 0.98935168 96223 1025 382332 0.99098186 6649686 69.107 1.503071
"139258" 356 "India" 2 "Medium" "2015-2020" 2018 1 "Male" 5 5 0.00097625 0.00486936 0.99513064 95370 464 475689 0.9956813 6095912 63.919 2.5
"139259" 356 "India" 2 "Medium" "2015-2020" 2018 2 "Female" 5 5 0.00098138 0.00489486 0.99510514 95008 465 473874 0.99575017 6454849 67.94 2.491833
"139260" 356 "India" 2 "Medium" "2015-2020" 2018 3 "Both" 5 5 0.00097868 0.00488143 0.99511857 95198 465 474826 0.99571392 6267354 65.835 2.496134
"139261" 356 "India" 2 "Medium" "2015-2020" 2018 1 "Male" 10 5 0.00075449 0.00376534 0.99623466 94906 357 473634 0.99539959 5620224 59.219 2.5
"139262" 356 "India" 2 "Medium" "2015-2020" 2018 2 "Female" 10 5 0.00072529 0.00361989 0.99638011 94543 342 471860 0.99538755 5980975 63.262 2.501574
"139263" 356 "India" 2 "Medium" "2015-2020" 2018 3 "Both" 10 5 0.00074066 0.00369646 0.99630354 94733 350 472791 0.99539392 5792528 61.146 2.500745
"139264" 356 "India" 2 "Medium" "2015-2020" 2018 1 "Male" 15 5 0.00117159 0.005842 0.994158 94548 552 471455 0.99275055 5146589 54.433 2.672616
"139265" 356 "India" 2 "Medium" "2015-2020" 2018 2 "Female" 15 5 0.00120077 0.00598701 0.99401299 94201 564 469684 0.99298855 5509114 58.483 2.658961
"139266" 356 "India" 2 "Medium" "2015-2020" 2018 3 "Both" 15 5 0.00118543 0.00591078 0.99408922 94383 558 470613 0.99286063 5319737 56.363 2.66614
"139267" 356 "India" 2 "Medium" "2015-2020" 2018 1 "Male" 20 5 0.00174815 0.00870465 0.99129535 93996 818 468038 0.99018513 4675134 49.738 2.627021
"139268" 356 "India" 2 "Medium" "2015-2020" 2018 2 "Female" 20 5 0.00157435 0.0078416 0.9921584 93637 734 466391 0.99202549 5039430 53.819 2.557333
"139269" 356 "India" 2 "Medium" "2015-2020" 2018 3 "Both" 20 5 0.00166555 0.00829449 0.99170551 93825 778 467253 0.99105541 4849123 51.683 2.593899
"139270" 356 "India" 2 "Medium" "2015-2020" 2018 1 "Male" 25 5 0.00219359 0.01091043 0.98908957 93178 1017 463444 0.98765173 4207096 45.151 2.595633
"139271" 356 "India" 2 "Medium" "2015-2020" 2018 2 "Female" 25 5 0.00160626 0.00799947 0.99200053 92903 743 462672 0.99164256 4573040 49.224 2.52213
"139272" 356 "India" 2 "Medium" "2015-2020" 2018 3 "Both" 25 5 0.0019127 0.00951908 0.99048092 93047 886 463074 0.98956117 4381870 47.093 2.56048
"139273" 356 "India" 2 "Medium" "2015-2020" 2018 1 "Male" 30 5 0.00282789 0.01404482 0.98595518 92161 1294 457721 0.98329631 3743652 40.621 2.617408
"139274" 356 "India" 2 "Medium" "2015-2020" 2018 2 "Female" 30 5 0.00177915 0.00885727 0.99114273 92159 816 458805 0.99025191 4110368 44.601 2.559206
"139275" 356 "India" 2 "Medium" "2015-2020" 2018 3 "Both" 30 5 0.002323 0.01155034 0.98844966 92161 1064 458240 0.98664886 3918796 42.521 2.589388
"139276" 356 "India" 2 "Medium" "2015-2020" 2018 1 "Male" 35 5 0.0039645 0.01963673 0.98036327 90867 1784 450076 0.97779854 3285931 36.162 2.613832
"139277" 356 "India" 2 "Medium" "2015-2020" 2018 2 "Female" 35 5 0.00217253 0.01080597 0.98919403 91343 987 454332 0.98796079 3651563 39.976 2.585294
"139278" 356 "India" 2 "Medium" "2015-2020" 2018 3 "Both" 35 5 0.00309807 0.015376 0.984624 91097 1401 452122 0.98272679 3460556 37.988 2.600034
"139279" 356 "India" 2 "Medium" "2015-2020" 2018 1 "Male" 40 5 0.00508132 0.02510265 0.97489735 89082 2236 440083 0.96995401 2835855 31.834 2.617207
"139280" 356 "India" 2 "Medium" "2015-2020" 2018 2 "Female" 40 5 0.00273815 0.0136023 0.9863977 90356 1229 448863 0.98341072 3197231 35.385 2.625823
"139281" 356 "India" 2 "Medium" "2015-2020" 2018 3 "Both" 40 5 0.00394355 0.01953449 0.98046551 89696 1752 444312 0.97648524 3008434 33.54 2.621391
"139282" 356 "India" 2 "Medium" "2015-2020" 2018 1 "Male" 45 5 0.00732127 0.03598504 0.96401496 86846 3125 426861 0.9563466 2395772 27.586 2.64168
"139283" 356 "India" 2 "Medium" "2015-2020" 2018 2 "Female" 45 5 0.00408469 0.02023008 0.97976992 89127 1803 441416 0.97523681 2748368 30.837 2.660055
"139284" 356 "India" 2 "Medium" "2015-2020" 2018 3 "Both" 45 5 0.00574389 0.02833708 0.97166292 87944 2492 433865 0.96555683 2564121 29.156 2.650635
"139285" 356 "India" 2 "Medium" "2015-2020" 2018 1 "Male" 50 5 0.01079246 0.05262447 0.94737553 83721 4406 408227 0.93562275 1968911 23.518 2.6444
"139286" 356 "India" 2 "Medium" "2015-2020" 2018 2 "Female" 50 5 0.00614973 0.0303166 0.9696834 87324 2647 430485 0.96046914 2306952 26.418 2.682728
"139287" 356 "India" 2 "Medium" "2015-2020" 2018 3 "Both" 50 5 0.00851746 0.04175617 0.95824383 85452 3568 418921 0.94778823 2130256 24.929 2.663181
"139288" 356 "India" 2 "Medium" "2015-2020" 2018 1 "Male" 55 5 0.01631085 0.07854566 0.92145434 79315 6230 381946 0.90080906 1560685 19.677 2.651653
"139289" 356 "India" 2 "Medium" "2015-2020" 2018 2 "Female" 55 5 0.01044216 0.05098809 0.94901191 84677 4318 413468 0.93253876 1876466 22.16 2.703465
"139290" 356 "India" 2 "Medium" "2015-2020" 2018 3 "Both" 55 5 0.01341287 0.06503808 0.93496192 81884 5326 397048 0.91642143 1711336 20.9 2.677238
"139291" 356 "India" 2 "Medium" "2015-2020" 2018 1 "Male" 60 5 0.0263085 0.12385134 0.87614866 73085 9052 344061 0.84595099 1178739 16.128 2.639547
"139292" 356 "India" 2 "Medium" "2015-2020" 2018 2 "Female" 60 5 0.01812781 0.08697987 0.91302013 80359 6990 385575 0.88943561 1462998 18.206 2.679297
"139293" 356 "India" 2 "Medium" "2015-2020" 2018 3 "Both" 60 5 0.02222358 0.10562371 0.89437629 76558 8086 363864 0.86779718 1314287 17.167 2.659396
"139294" 356 "India" 2 "Medium" "2015-2020" 2018 1 "Male" 65 5 0.04146049 0.18845446 0.81154554 64034 12067 291058 0.77653116 834678 13.035 2.587741
"139295" 356 "India" 2 "Medium" "2015-2020" 2018 2 "Female" 65 5 0.02959914 0.13835239 0.86164761 73370 10151 342944 0.8243952 1077423 14.685 2.645166
"139296" 356 "India" 2 "Medium" "2015-2020" 2018 3 "Both" 65 5 0.03535409 0.16303655 0.83696345 68472 11163 315760 0.80127996 950424 13.881 2.617304
"139297" 356 "India" 2 "Medium" "2015-2020" 2018 1 "Male" 70 5 0.06068229 0.26392464 0.73607536 51966 13715 226016 0.68920211 543620 10.461 2.534472
"139298" 356 "India" 2 "Medium" "2015-2020" 2018 2 "Female" 70 5 0.04892118 0.21878133 0.78121867 63219 13831 282721 0.7388049 734479 11.618 2.587175
"139299" 356 "India" 2 "Medium" "2015-2020" 2018 3 "Both" 70 5 0.05437361 0.24005532 0.75994468 57308 13757 253012 0.71586049 634664 11.075 2.562742
"139300" 356 "India" 2 "Medium" "2015-2020" 2018 1 "Male" 75 5 0.08975001 0.3654911 0.6345089 38251 13980 155771 0.58709653 317604 8.303 2.461837
"139301" 356 "India" 2 "Medium" "2015-2020" 2018 2 "Female" 75 5 0.07335672 0.31024901 0.68975099 49388 15322 208876 0.63516394 451758 9.147 2.51593
"139302" 356 "India" 2 "Medium" "2015-2020" 2018 3 "Both" 75 5 0.0806444 0.33538511 0.66461489 43551 14606 181121 0.61368859 381652 8.763 2.491882
"139303" 356 "India" 2 "Medium" "2015-2020" 2018 1 "Male" 80 5 0.12396117 0.46708913 0.53291087 24271 11337 91452 0.49208237 161833 6.668 2.362448
"139304" 356 "India" 2 "Medium" "2015-2020" 2018 2 "Female" 80 5 0.10996621 0.42827555 0.57172445 34065 14589 132670 0.52384555 242882 7.13 2.418975
"139305" 356 "India" 2 "Medium" "2015-2020" 2018 3 "Both" 80 5 0.11593768 0.44521742 0.55478258 28945 12887 111152 0.51006823 200531 6.928 2.394856
"139306" 356 "India" 2 "Medium" "2015-2020" 2018 1 "Male" 85 15 0.18377229 NA NA 12934 12934 70381 NA 70381 5.442 5.441517
"139307" 356 "India" 2 "Medium" "2015-2020" 2018 2 "Female" 85 15 0.17671396 NA NA 19476 19476 110211 NA 110211 5.659 5.658862
"139308" 356 "India" 2 "Medium" "2015-2020" 2018 3 "Both" 85 15 0.17966335 NA NA 16058 16058 89379 NA 89379 5.566 5.565965
"139309" 356 "India" 2 "Medium" "2020-2025" 2023 1 "Male" 0 1 0.03358227 0.0326357 0.9673643 100000 3264 97181 0.96447598 6679170 66.792 0.136328
"139310" 356 "India" 2 "Medium" "2020-2025" 2023 2 "Female" 0 1 0.03434472 0.03337066 0.96662934 100000 3337 97164 0.96250403 7045830 70.458 0.150113
"139311" 356 "India" 2 "Medium" "2020-2025" 2023 3 "Both" 0 1 0.03394499 0.03298529 0.96701471 100000 3299 97173 0.96354679 6854455 68.545 0.142886
"139312" 356 "India" 2 "Medium" "2020-2025" 2023 1 "Male" 1 4 0.00200626 0.00798586 0.99201414 96736 773 385057 0.99289204 6581989 68.04 1.554669
"139313" 356 "India" 2 "Medium" "2020-2025" 2023 2 "Female" 1 4 0.00263773 0.01048098 0.98951902 96663 1013 384088 0.99164609 6948666 71.886 1.469611
"139314" 356 "India" 2 "Medium" "2020-2025" 2023 3 "Both" 1 4 0.00230668 0.0091741 0.9908259 96701 887 384601 0.99228913 6757283 69.878 1.514203
"139315" 356 "India" 2 "Medium" "2020-2025" 2023 1 "Male" 5 5 0.00084315 0.00420688 0.99579312 95964 404 478810 0.99623061 6196932 64.576 2.5
"139316" 356 "India" 2 "Medium" "2020-2025" 2023 2 "Female" 5 5 0.00084741 0.00422805 0.99577195 95650 404 477232 0.99633202 6564578 68.631 2.484305
"139317" 356 "India" 2 "Medium" "2020-2025" 2023 3 "Both" 5 5 0.00084517 0.00421691 0.99578309 95814 404 478059 0.99627864 6372682 66.511 2.492564
"139318" 356 "India" 2 "Medium" "2020-2025" 2023 1 "Male" 10 5 0.00066712 0.00333004 0.99666996 95560 318 477005 0.99590097 5718122 59.838 2.5
"139319" 356 "India" 2 "Medium" "2020-2025" 2023 2 "Female" 10 5 0.00062822 0.0031362 0.9968638 95245 299 475481 0.99600201 6087346 63.912 2.503279
"139320" 356 "India" 2 "Medium" "2020-2025" 2023 3 "Both" 10 5 0.0006487 0.00323827 0.99676173 95410 309 476279 0.99594873 5894623 61.782 2.501553
"139321" 356 "India" 2 "Medium" "2020-2025" 2023 1 "Male" 15 5 0.00105148 0.00524462 0.99475538 95242 500 475050 0.99344873 5241116 55.029 2.678292
"139322" 356 "India" 2 "Medium" "2020-2025" 2023 2 "Female" 15 5 0.00104087 0.00519169 0.99480831 94947 493 473580 0.99390609 5611865 59.105 2.660503
"139323" 356 "India" 2 "Medium" "2020-2025" 2023 3 "Both" 15 5 0.00104646 0.00521955 0.99478045 95101 496 474350 0.99366193 5418344 56.974 2.669867
"139324" 356 "India" 2 "Medium" "2020-2025" 2023 1 "Male" 20 5 0.0015865 0.00790278 0.99209722 94742 749 471938 0.99107522 4766066 50.305 2.63018
"139325" 356 "India" 2 "Medium" "2020-2025" 2023 2 "Female" 20 5 0.0013716 0.00683514 0.99316486 94454 646 470694 0.99301191 5138285 54.4 2.561196
"139326" 356 "India" 2 "Medium" "2020-2025" 2023 3 "Both" 20 5 0.00148459 0.00739657 0.99260343 94605 700 471343 0.99198865 4943994 52.259 2.597467
"139327" 356 "India" 2 "Medium" "2020-2025" 2023 1 "Male" 25 5 0.00199558 0.00993027 0.99006973 93994 933 467726 0.98874102 4294128 45.685 2.597287
"139328" 356 "India" 2 "Medium" "2020-2025" 2023 2 "Female" 25 5 0.00141555 0.00705308 0.99294692 93808 662 467405 0.99258169 4667591 49.757 2.527746
"139329" 356 "India" 2 "Medium" "2020-2025" 2023 3 "Both" 25 5 0.00171966 0.00856243 0.99143757 93905 804 467567 0.99057082 4472651 47.629 2.564206
"139330" 356 "India" 2 "Medium" "2020-2025" 2023 1 "Male" 30 5 0.00258174 0.01282985 0.98717015 93060 1194 462460 0.98470201 3826402 41.117 2.619786
"139331" 356 "India" 2 "Medium" "2020-2025" 2023 2 "Female" 30 5 0.00158934 0.00791606 0.99208394 93147 737 463938 0.99121689 4200186 45.092 2.565745
"139332" 356 "India" 2 "Medium" "2020-2025" 2023 3 "Both" 30 5 0.00210605 0.01047715 0.98952285 93101 975 463159 0.9878364 4005083 43.019 2.593882
"139333" 356 "India" 2 "Medium" "2020-2025" 2023 1 "Male" 35 5 0.00363904 0.01803888 0.98196112 91866 1657 455385 0.97947189 3363942 36.618 2.618337
"139334" 356 "India" 2 "Medium" "2020-2025" 2023 2 "Female" 35 5 0.0019719 0.0098129 0.9901871 92409 907 459863 0.98896582 3736248 40.432 2.592688
"139335" 356 "India" 2 "Medium" "2020-2025" 2023 3 "Both" 35 5 0.00283338 0.01407143 0.98592857 92126 1296 457525 0.9840778 3541925 38.447 2.605942
"139336" 356 "India" 2 "Medium" "2020-2025" 2023 1 "Male" 40 5 0.00472502 0.02336273 0.97663727 90209 2108 446037 0.97184799 2908557 32.242 2.623207
"139337" 356 "India" 2 "Medium" "2020-2025" 2023 2 "Female" 40 5 0.00252933 0.01257135 0.98742865 91502 1150 454789 0.98455323 3276385 35.807 2.632672
"139338" 356 "India" 2 "Medium" "2020-2025" 2023 3 "Both" 40 5 0.00365769 0.01813111 0.98186889 90829 1647 450240 0.97802961 3084400 33.958 2.627808
"139339" 356 "India" 2 "Medium" "2020-2025" 2023 1 "Male" 45 5 0.00689201 0.03391024 0.96608976 88102 2988 433480 0.95860765 2462520 27.951 2.647456
"139340" 356 "India" 2 "Medium" "2020-2025" 2023 2 "Female" 45 5 0.00382342 0.01894799 0.98105201 90352 1712 447764 0.97666651 2821596 31.229 2.665506
"139341" 356 "India" 2 "Medium" "2020-2025" 2023 3 "Both" 45 5 0.00539157 0.02662144 0.97337856 89183 2374 440348 0.96744809 2634159 29.537 2.656282
"139342" 356 "India" 2 "Medium" "2020-2025" 2023 1 "Male" 50 5 0.01027363 0.0501571 0.9498429 85114 4269 415537 0.93830463 2029040 23.839 2.649761
"139343" 356 "India" 2 "Medium" "2020-2025" 2023 2 "Female" 50 5 0.0058162 0.0286949 0.9713051 88640 2544 437316 0.96247849 2373833 26.781 2.686445
"139344" 356 "India" 2 "Medium" "2020-2025" 2023 3 "Both" 50 5 0.00807989 0.03965224 0.96034776 86808 3442 426014 0.95020222 2193811 25.272 2.667815
"139345" 356 "India" 2 "Medium" "2020-2025" 2023 1 "Male" 55 5 0.01567317 0.07558876 0.92441124 80845 6111 389901 0.90424473 1613502 19.958 2.655908
"139346" 356 "India" 2 "Medium" "2020-2025" 2023 2 "Female" 55 5 0.00991727 0.04848332 0.95151668 86097 4174 420907 0.93572968 1936517 22.492 2.705998
"139347" 356 "India" 2 "Medium" "2020-2025" 2023 3 "Both" 55 5 0.01281559 0.0622284 0.9377716 83366 5188 404799 0.9198319 1767797 21.205 2.680776
"139348" 356 "India" 2 "Medium" "2020-2025" 2023 1 "Male" 60 5 0.02539796 0.11981742 0.88018258 74734 8954 352566 0.85061997 1223602 16.373 2.643087
"139349" 356 "India" 2 "Medium" "2020-2025" 2023 2 "Female" 60 5 0.01726361 0.08299769 0.91700231 81922 6799 393855 0.89416331 1515610 18.501 2.682676
"139350" 356 "India" 2 "Medium" "2020-2025" 2023 3 "Both" 60 5 0.02131136 0.1015015 0.8984985 78178 7935 372347 0.87248544 1362998 17.434 2.662976
"139351" 356 "India" 2 "Medium" "2020-2025" 2023 1 "Male" 65 5 0.0401551 0.18307315 0.81692685 65780 12042 299899 0.78233276 871036 13.242 2.591953
"139352" 356 "India" 2 "Medium" "2020-2025" 2023 2 "Female" 65 5 0.02832561 0.1327884 0.8672116 75123 9975 352171 0.83088413 1121755 14.932 2.649847
"139353" 356 "India" 2 "Medium" "2020-2025" 2023 3 "Both" 65 5 0.03410043 0.15771099 0.84228901 70243 11078 324868 0.80721368 990650 14.103 2.621585
"139354" 356 "India" 2 "Medium" "2020-2025" 2023 1 "Male" 70 5 0.05900328 0.25761342 0.74238658 53737 13843 234621 0.69601249 571137 10.628 2.539284
"139355" 356 "India" 2 "Medium" "2020-2025" 2023 2 "Female" 70 5 0.04704545 0.21130698 0.78869302 65147 13766 292613 0.74652539 769584 11.813 2.593784
"139356" 356 "India" 2 "Medium" "2020-2025" 2023 3 "Both" 70 5 0.05266848 0.23344271 0.76655729 59165 13812 262238 0.72295311 665783 11.253 2.568156
"139357" 356 "India" 2 "Medium" "2020-2025" 2023 1 "Male" 75 5 0.08747435 0.35806346 0.64193654 39894 14284 163299 0.5944617 336515 8.435 2.467917
"139358" 356 "India" 2 "Medium" "2020-2025" 2023 2 "Female" 75 5 0.07111695 0.30234718 0.69765282 51381 15535 218443 0.64272774 476971 9.283 2.524066
"139359" 356 "India" 2 "Medium" "2020-2025" 2023 3 "Both" 75 5 0.0784171 0.32779762 0.67220238 45353 14867 189586 0.6211421 403545 8.898 2.499007
"139360" 356 "India" 2 "Medium" "2020-2025" 2023 1 "Male" 80 5 0.12130865 0.45983585 0.54016415 25609 11776 97075 0.49862075 173216 6.764 2.36999
"139361" 356 "India" 2 "Medium" "2020-2025" 2023 2 "Female" 80 5 0.10753134 0.42116817 0.57883183 35846 15097 140399 0.52958188 258528 7.212 2.427872
"139362" 356 "India" 2 "Medium" "2020-2025" 2023 3 "Both" 80 5 0.11339059 0.43798875 0.56201125 30487 13353 117760 0.51630038 213959 7.018 2.403256
"139363" 356 "India" 2 "Medium" "2020-2025" 2023 1 "Male" 85 15 0.18167853 NA NA 13833 13833 76141 NA 76141 5.504 5.504228
"139364" 356 "India" 2 "Medium" "2020-2025" 2023 2 "Female" 85 15 0.17564826 NA NA 20749 20749 118128 NA 118128 5.693 5.693196
"139365" 356 "India" 2 "Medium" "2020-2025" 2023 3 "Both" 85 15 0.17810678 NA NA 17134 17134 96200 NA 96200 5.615 5.614609
"139366" 356 "India" 2 "Medium" "2025-2030" 2028 1 "Male" 0 1 0.02929464 0.02856219 0.97143781 100000 2856 97500 0.96890182 6772110 67.721 0.124616
"139367" 356 "India" 2 "Medium" "2025-2030" 2028 2 "Female" 0 1 0.02995975 0.02920522 0.97079478 100000 2921 97482 0.96717936 7148820 71.488 0.137661
"139368" 356 "India" 2 "Medium" "2025-2030" 2028 3 "Both" 0 1 0.02961182 0.0288688 0.9711312 100000 2887 97491 0.96808884 6952307 69.523 0.130837
"139369" 356 "India" 2 "Medium" "2025-2030" 2028 1 "Male" 1 4 0.00172488 0.00687067 0.99312933 97144 667 386951 0.9939149 6674610 68.709 1.566942
"139370" 356 "India" 2 "Medium" "2025-2030" 2028 2 "Female" 1 4 0.00226778 0.00901951 0.99098049 97079 876 386108 0.99285066 7051338 72.635 1.476328
"139371" 356 "India" 2 "Medium" "2025-2030" 2028 3 "Both" 1 4 0.00198377 0.0078963 0.9921037 97113 767 386554 0.99339804 6854816 70.586 1.523731
"139372" 356 "India" 2 "Medium" "2025-2030" 2028 1 "Male" 5 5 0.00072998 0.00364323 0.99635677 96476 351 481503 0.99670304 6287659 65.173 2.5
"139373" 356 "India" 2 "Medium" "2025-2030" 2028 2 "Female" 5 5 0.00073229 0.00365468 0.99634532 96204 352 480132 0.99683135 6665230 69.282 2.47718
"139374" 356 "India" 2 "Medium" "2025-2030" 2028 3 "Both" 5 5 0.00073107 0.00364866 0.99635134 96346 352 480849 0.99676389 6468262 67.136 2.489171
"139375" 356 "India" 2 "Medium" "2025-2030" 2028 1 "Male" 10 5 0.00059075 0.00294942 0.99705058 96125 284 479915 0.99633668 5806156 60.402 2.5
"139376" 356 "India" 2 "Medium" "2025-2030" 2028 2 "Female" 10 5 0.00054469 0.00271974 0.99728026 95852 261 478611 0.99653105 6185098 64.527 2.505082
"139377" 356 "India" 2 "Medium" "2025-2030" 2028 3 "Both" 10 5 0.00056893 0.00284059 0.99715941 95995 273 479293 0.99642845 5987414 62.372 2.502408
"139378" 356 "India" 2 "Medium" "2025-2030" 2028 1 "Male" 15 5 0.00094763 0.00472777 0.99527223 95841 453 478157 0.99405822 5326241 55.574 2.684248
"139379" 356 "India" 2 "Medium" "2025-2030" 2028 2 "Female" 15 5 0.00090323 0.00450665 0.99549335 95592 431 476951 0.99469881 5706487 59.697 2.66197
"139380" 356 "India" 2 "Medium" "2025-2030" 2028 3 "Both" 15 5 0.00092661 0.00462308 0.99537692 95722 443 477581 0.9943576 5508121 57.543 2.6737
"139381" 356 "India" 2 "Medium" "2025-2030" 2028 1 "Male" 20 5 0.00144414 0.00719608 0.99280392 95388 686 475316 0.99186413 4848083 50.825 2.632894
"139382" 356 "India" 2 "Medium" "2025-2030" 2028 2 "Female" 20 5 0.00119599 0.00596258 0.99403742 95161 567 474422 0.99387088 5229536 54.955 2.564987
"139383" 356 "India" 2 "Medium" "2025-2030" 2028 3 "Both" 20 5 0.00132661 0.00661198 0.99338802 95280 630 474886 0.99281025 5030540 52.798 2.600731
"139384" 356 "India" 2 "Medium" "2025-2030" 2028 1 "Male" 25 5 0.00181946 0.00905773 0.99094227 94702 858 471449 0.9897142 4372767 46.174 2.598652
"139385" 356 "India" 2 "Medium" "2025-2030" 2028 2 "Female" 25 5 0.00124876 0.00622461 0.99377539 94593 589 471514 0.99340932 4755114 50.269 2.533305
"139386" 356 "India" 2 "Medium" "2025-2030" 2028 3 "Both" 25 5 0.00154857 0.00771379 0.99228621 94650 730 471472 0.99146827 4555654 48.132 2.567634
"139387" 356 "India" 2 "Medium" "2025-2030" 2028 1 "Male" 30 5 0.00236135 0.01174081 0.98825919 93844 1102 466600 0.98596814 3901318 41.572 2.621944
"139388" 356 "India" 2 "Medium" "2025-2030" 2028 2 "Female" 30 5 0.00142097 0.00708043 0.99291957 94005 666 468407 0.99208142 4283600 45.568 2.572126
"139389" 356 "India" 2 "Medium" "2025-2030" 2028 3 "Both" 30 5 0.00191305 0.00952151 0.99047849 93919 894 467449 0.98889533 4084182 43.486 2.598195
"139390" 356 "India" 2 "Medium" "2025-2030" 2028 1 "Male" 35 5 0.00334507 0.01659338 0.98340662 92742 1539 460053 0.98099197 3434718 37.035 2.622731
"139391" 356 "India" 2 "Medium" "2025-2030" 2028 2 "Female" 35 5 0.00179066 0.00891496 0.99108504 93339 832 464698 0.98988328 3815193 40.875 2.599931
"139392" 356 "India" 2 "Medium" "2025-2030" 2028 3 "Both" 35 5 0.00259734 0.01290665 0.98709335 93025 1201 462259 0.98529434 3616732 38.879 2.611763
"139393" 356 "India" 2 "Medium" "2025-2030" 2028 1 "Male" 40 5 0.00440082 0.02177692 0.97822308 91203 1986 451308 0.97357508 2974665 32.616 2.629277
"139394" 356 "India" 2 "Medium" "2025-2030" 2028 2 "Female" 40 5 0.00233716 0.01162169 0.98837831 92507 1075 459997 0.98561235 3350495 36.219 2.639463
"139395" 356 "India" 2 "Medium" "2025-2030" 2028 3 "Both" 40 5 0.00339857 0.01685731 0.98314269 91825 1548 455461 0.97943222 3154474 34.353 2.634224
"139396" 356 "India" 2 "Medium" "2025-2030" 2028 1 "Male" 45 5 0.00650145 0.03201871 0.96798129 89217 2857 439382 0.96067037 2523357 28.283 2.653275
"139397" 356 "India" 2 "Medium" "2025-2030" 2028 2 "Female" 45 5 0.00358021 0.017753 0.982247 91432 1623 453378 0.97800991 2890498 31.614 2.670867
"139398" 356 "India" 2 "Medium" "2025-2030" 2028 3 "Both" 45 5 0.00507207 0.02506315 0.97493685 90277 2263 446093 0.9691757 2699013 29.897 2.661883
"139399" 356 "India" 2 "Medium" "2025-2030" 2028 1 "Male" 50 5 0.00980143 0.0479061 0.9520939 86361 4137 422101 0.94074397 2083975 24.131 2.655094
"139400" 356 "India" 2 "Medium" "2025-2030" 2028 2 "Female" 50 5 0.00550109 0.0271603 0.9728397 89809 2439 443408 0.96438694 2437120 27.137 2.690045
"139401" 356 "India" 2 "Medium" "2025-2030" 2028 3 "Both" 50 5 0.00767896 0.0377206 0.9622794 88014 3320 432342 0.95242337 2252920 25.597 2.672344
"139402" 356 "India" 2 "Medium" "2025-2030" 2028 1 "Male" 55 5 0.01509689 0.07290892 0.92709108 82223 5995 397089 0.9073545 1661873 20.212 2.660077
"139403" 356 "India" 2 "Medium" "2025-2030" 2028 2 "Female" 55 5 0.00941867 0.04609839 0.95390161 87369 4028 427617 0.93878137 1993712 22.819 2.70843
"139404" 356 "India" 2 "Medium" "2025-2030" 2028 3 "Both" 55 5 0.01226663 0.05963896 0.94036104 84694 5051 411773 0.92299001 1820578 21.496 2.684178
"139405" 356 "India" 2 "Medium" "2025-2030" 2028 1 "Male" 60 5 0.02457835 0.11617172 0.88382828 76229 8856 360301 0.85482403 1264784 16.592 2.646476
"139406" 356 "India" 2 "Medium" "2025-2030" 2028 2 "Female" 60 5 0.01643797 0.07917813 0.92082187 83342 6599 401439 0.89870049 1566094 18.791 2.686004
"139407" 356 "India" 2 "Medium" "2025-2030" 2028 3 "Both" 60 5 0.02046757 0.09767275 0.90232725 79643 7779 380062 0.87698368 1408805 17.689 2.666437
"139408" 356 "India" 2 "Medium" "2025-2030" 2028 1 "Male" 65 5 0.03899196 0.17825083 0.82174917 67373 12009 307994 0.78749436 904483 13.425 2.595952
"139409" 356 "India" 2 "Medium" "2025-2030" 2028 2 "Female" 65 5 0.02711086 0.12744992 0.87255008 76743 9781 360774 0.83712315 1164655 15.176 2.654499
"139410" 356 "India" 2 "Medium" "2025-2030" 2028 3 "Both" 65 5 0.03287463 0.15247388 0.84752612 71864 10957 333308 0.81294325 1028743 14.315 2.626096
"139411" 356 "India" 2 "Medium" "2025-2030" 2028 1 "Male" 70 5 0.0575328 0.2520462 0.7479538 55364 13954 242543 0.7019786 596489 10.774 2.543757
"139412" 356 "India" 2 "Medium" "2025-2030" 2028 2 "Female" 70 5 0.04525496 0.2041087 0.7958913 66962 13668 302012 0.75397711 803882 12.005 2.600275
"139413" 356 "India" 2 "Medium" "2025-2030" 2028 3 "Both" 70 5 0.05106264 0.2271669 0.7728331 60907 13836 270961 0.72945552 695434 11.418 2.573541
"139414" 356 "India" 2 "Medium" "2025-2030" 2028 1 "Male" 75 5 0.08551733 0.35161541 0.64838459 41409 14560 170260 0.60075363 353946 8.547 2.473454
"139415" 356 "India" 2 "Medium" "2025-2030" 2028 2 "Female" 75 5 0.06897526 0.2947088 0.7052912 53295 15706 227710 0.65004335 501870 9.417 2.532052
"139416" 356 "India" 2 "Medium" "2025-2030" 2028 3 "Both" 75 5 0.07646305 0.32107502 0.67892498 47071 15113 197654 0.62777504 424473 9.018 2.505527
"139417" 356 "India" 2 "Medium" "2025-2030" 2028 1 "Male" 80 5 0.11911724 0.45378706 0.54621294 26849 12184 102284 0.50388791 183686 6.841 2.376707
"139418" 356 "India" 2 "Medium" "2025-2030" 2028 2 "Female" 80 5 0.10520586 0.41429867 0.58570133 37588 15573 148021 0.53509516 274160 7.294 2.436586
"139419" 356 "India" 2 "Medium" "2025-2030" 2028 3 "Both" 80 5 0.11114561 0.43154834 0.56845166 31957 13791 124082 0.52168395 226819 7.098 2.411019
"139420" 356 "India" 2 "Medium" "2025-2030" 2028 1 "Male" 85 15 0.18016217 NA NA 14665 14665 81401 NA 81401 5.551 5.550555
"139421" 356 "India" 2 "Medium" "2025-2030" 2028 2 "Female" 85 15 0.17453433 NA NA 22015 22015 126138 NA 126138 5.73 5.729532
"139422" 356 "India" 2 "Medium" "2025-2030" 2028 3 "Both" 85 15 0.17682291 NA NA 18166 18166 102737 NA 102737 5.655 5.655376
"139423" 356 "India" 2 "Medium" "2030-2035" 2033 1 "Male" 0 1 0.02553982 0.02497488 0.97502512 100000 2497 97788 0.97281774 6858710 68.587 0.114303
"139424" 356 "India" 2 "Medium" "2030-2035" 2033 2 "Female" 0 1 0.02611968 0.0255371 0.9744629 100000 2554 97770 0.9713199 7245460 72.455 0.126594
"139425" 356 "India" 2 "Medium" "2030-2035" 2033 3 "Both" 0 1 0.02581713 0.02524374 0.97475626 100000 2524 97779 0.97210916 7043868 70.439 0.120181
"139426" 356 "India" 2 "Medium" "2030-2035" 2033 1 "Male" 1 4 0.00147573 0.00588191 0.99411809 97503 574 388621 0.994805 6760922 69.341 1.577751
"139427" 356 "India" 2 "Medium" "2030-2035" 2033 2 "Female" 1 4 0.00194022 0.00772317 0.99227683 97446 753 387890 0.99390119 7147690 73.35 1.482331
"139428" 356 "India" 2 "Medium" "2030-2035" 2033 3 "Both" 1 4 0.00169787 0.00676315 0.99323685 97476 659 388276 0.9943643 6946089 71.26 1.532117
"139429" 356 "India" 2 "Medium" "2030-2035" 2033 1 "Male" 5 5 0.0006308 0.00314904 0.99685096 96929 305 483882 0.99712171 6372301 65.742 2.5
"139430" 356 "India" 2 "Medium" "2030-2035" 2033 2 "Female" 5 5 0.00063104 0.00315018 0.99684982 96694 305 482698 0.99726984 6759800 69.909 2.470554
"139431" 356 "India" 2 "Medium" "2030-2035" 2033 3 "Both" 5 5 0.00063092 0.00314958 0.99685042 96816 305 483315 0.99719211 6557813 67.735 2.485993
"139432" 356 "India" 2 "Medium" "2030-2035" 2033 1 "Male" 10 5 0.00052202 0.0026067 0.9973933 96624 252 482489 0.99672948 5888419 60.942 2.5
"139433" 356 "India" 2 "Medium" "2030-2035" 2033 2 "Female" 10 5 0.00047106 0.00235252 0.99764748 96389 227 481380 0.99699748 6277102 65.123 2.506998
"139434" 356 "India" 2 "Medium" "2030-2035" 2033 3 "Both" 10 5 0.00049783 0.00248607 0.99751393 96511 240 481958 0.99685599 6074498 62.941 2.503321
"139435" 356 "India" 2 "Medium" "2030-2035" 2033 1 "Male" 15 5 0.00085382 0.00426072 0.99573928 96372 411 480911 0.99461313 5405930 56.094 2.690487
"139436" 356 "India" 2 "Medium" "2030-2035" 2033 2 "Female" 15 5 0.00078195 0.00390261 0.99609739 96162 375 479935 0.99539956 5795722 60.27 2.663444
"139437" 356 "India" 2 "Medium" "2030-2035" 2033 3 "Both" 15 5 0.00081976 0.00409103 0.99590897 96272 394 480443 0.99498149 5592540 58.091 2.677672
"139438" 356 "India" 2 "Medium" "2030-2035" 2033 1 "Male" 20 5 0.00131367 0.00654801 0.99345199 95961 628 478321 0.99259161 4925019 51.323 2.635326
"139439" 356 "India" 2 "Medium" "2030-2035" 2033 2 "Female" 20 5 0.00104039 0.00518883 0.99481117 95787 497 477727 0.99463643 5315787 55.496 2.5688
"139440" 356 "India" 2 "Medium" "2030-2035" 2033 3 "Both" 20 5 0.00118426 0.00590453 0.99409547 95878 566 478032 0.99355613 5112097 53.319 2.603822
"139441" 356 "India" 2 "Medium" "2030-2035" 2033 1 "Male" 25 5 0.00165644 0.00824939 0.99175061 95333 786 474777 0.99062002 4446698 46.644 2.599728
"139442" 356 "India" 2 "Medium" "2030-2035" 2033 2 "Female" 25 5 0.00109932 0.00548176 0.99451824 95290 522 475165 0.99415675 4838060 50.772 2.538906
"139443" 356 "India" 2 "Medium" "2030-2035" 2033 3 "Both" 25 5 0.00139231 0.00693808 0.99306192 95312 661 474951 0.99229657 4634065 48.62 2.570892
"139444" 356 "India" 2 "Medium" "2030-2035" 2033 1 "Male" 30 5 0.00215563 0.01072322 0.98927678 94547 1014 470324 0.98715384 3971921 42.01 2.624019
"139445" 356 "India" 2 "Medium" "2030-2035" 2033 2 "Female" 30 5 0.00126787 0.00631993 0.99368007 94768 599 472388 0.9928752 4362896 46.038 2.578511
"139446" 356 "India" 2 "Medium" "2030-2035" 2033 3 "Both" 30 5 0.00173337 0.00863097 0.99136903 94650 817 471293 0.98988222 4159114 43.942 2.602373
"139447" 356 "India" 2 "Medium" "2030-2035" 2033 1 "Male" 35 5 0.0030695 0.01523654 0.98476346 93533 1425 464282 0.98242756 3501597 37.437 2.627199
"139448" 356 "India" 2 "Medium" "2030-2035" 2033 2 "Female" 35 5 0.00162291 0.00808316 0.99191684 94169 761 469022 0.9907414 3890508 41.314 2.607223
"139449" 356 "India" 2 "Medium" "2030-2035" 2033 3 "Both" 35 5 0.00237757 0.0118209 0.9881791 93833 1109 466524 0.9864294 3687821 39.302 2.617644
"139450" 356 "India" 2 "Medium" "2030-2035" 2033 1 "Male" 40 5 0.00409323 0.02026998 0.97973002 92108 1867 456123 0.97522198 3037316 32.976 2.635531
"139451" 356 "India" 2 "Medium" "2030-2035" 2033 2 "Female" 40 5 0.00215596 0.01072538 0.98927462 93408 1002 464680 0.98661814 3421485 36.63 2.646385
"139452" 356 "India" 2 "Medium" "2030-2035" 2033 3 "Both" 40 5 0.00315699 0.01566824 0.98433176 92724 1453 460193 0.98075175 3221297 34.741 2.640776
"139453" 356 "India" 2 "Medium" "2030-2035" 2033 1 "Male" 45 5 0.00612877 0.03021046 0.96978954 90241 2726 444821 0.96264824 2581192 28.603 2.659296
"139454" 356 "India" 2 "Medium" "2030-2035" 2033 2 "Female" 45 5 0.00334831 0.01661231 0.98338769 92406 1535 458462 0.97930209 2956805 31.998 2.676299
"139455" 356 "India" 2 "Medium" "2030-2035" 2033 3 "Both" 45 5 0.00476999 0.02358752 0.97641248 91271 2153 451335 0.97081474 2761103 30.252 2.667605
"139456" 356 "India" 2 "Medium" "2030-2035" 2033 1 "Male" 50 5 0.00934875 0.04574333 0.95425667 87514 4003 428207 0.94308432 2136371 24.412 2.660602
"139457" 356 "India" 2 "Medium" "2030-2035" 2033 2 "Female" 50 5 0.00519648 0.02567469 0.97432531 90871 2333 448972 0.96623958 2498344 27.493 2.693653
"139458" 356 "India" 2 "Medium" "2030-2035" 2033 3 "Both" 50 5 0.00729879 0.03588546 0.96411454 89118 3198 438163 0.95454242 2309768 25.918 2.676919
"139459" 356 "India" 2 "Medium" "2030-2035" 2033 1 "Male" 55 5 0.01454679 0.07034396 0.92965604 83511 5875 403835 0.91032876 1708164 20.454 2.664355
"139460" 356 "India" 2 "Medium" "2030-2035" 2033 2 "Female" 55 5 0.008935 0.04377957 0.95622043 88538 3876 433815 0.94175814 2049371 23.147 2.710865
"139461" 356 "India" 2 "Medium" "2030-2035" 2033 3 "Both" 55 5 0.01174261 0.05716093 0.94283907 85920 4911 418245 0.92602103 1871605 21.783 2.687596
"139462" 356 "India" 2 "Medium" "2030-2035" 2033 1 "Male" 60 5 0.02379832 0.11268906 0.88731094 77637 8749 367622 0.85882508 1304330 16.8 2.649893
"139463" 356 "India" 2 "Medium" "2030-2035" 2033 2 "Female" 60 5 0.015634 0.07544464 0.92455536 84661 6387 408549 0.90313831 1615556 19.083 2.689381
"139464" 356 "India" 2 "Medium" "2030-2035" 2033 3 "Both" 60 5 0.01965952 0.093992 0.906008 81009 7614 387304 0.88131034 1453360 17.941 2.669911
"139465" 356 "India" 2 "Medium" "2030-2035" 2033 1 "Male" 65 5 0.03789577 0.17368212 0.82631788 68888 11965 315723 0.79235822 936707 13.598 2.599942
"139466" 356 "India" 2 "Medium" "2030-2035" 2033 2 "Female" 65 5 0.02592947 0.1222287 0.8777713 78274 9567 368976 0.84323791 1207008 15.42 2.659231
"139467" 356 "India" 2 "Medium" "2030-2035" 2033 3 "Both" 65 5 0.03170287 0.1474393 0.8525607 73395 10821 341335 0.81859887 1066056 14.525 2.630626
"139468" 356 "India" 2 "Medium" "2030-2035" 2033 1 "Male" 70 5 0.05616492 0.24683339 0.75316661 56923 14051 250166 0.70753588 620984 10.909 2.548129
"139469" 356 "India" 2 "Medium" "2030-2035" 2033 2 "Female" 70 5 0.0435121 0.19704176 0.80295824 68707 13538 311135 0.76131569 838032 12.197 2.606783
"139470" 356 "India" 2 "Medium" "2030-2035" 2033 3 "Both" 70 5 0.04945543 0.22083834 0.77916166 62574 13819 279416 0.73595648 724721 11.582 2.579232
"139471" 356 "India" 2 "Medium" "2030-2035" 2033 1 "Male" 75 5 0.0837224 0.345651 0.654349 42873 14819 177001 0.6064977 370818 8.649 2.478777
"139472" 356 "India" 2 "Medium" "2030-2035" 2033 2 "Female" 75 5 0.06688263 0.28716626 0.71283374 55169 15843 236872 0.65728031 526897 9.551 2.540049
"139473" 356 "India" 2 "Medium" "2030-2035" 2033 3 "Both" 75 5 0.07454474 0.31441415 0.68558585 48755 15329 205638 0.63412874 445305 9.134 2.512171
"139474" 356 "India" 2 "Medium" "2030-2035" 2033 1 "Male" 80 5 0.11717246 0.44837503 0.55162497 28054 12579 107351 0.50846092 193816 6.909 2.383049
"139475" 356 "India" 2 "Medium" "2030-2035" 2033 2 "Female" 80 5 0.1029294 0.40749465 0.59250535 39326 16025 155691 0.54054539 290025 7.375 2.445297
"139476" 356 "India" 2 "Medium" "2030-2035" 2033 3 "Both" 80 5 0.10909654 0.42560983 0.57439017 33426 14226 130401 0.52661037 239666 7.17 2.418344
"139477" 356 "India" 2 "Medium" "2030-2035" 2033 1 "Male" 85 15 0.17897505 NA NA 15475 15475 86465 NA 86465 5.587 5.587371
"139478" 356 "India" 2 "Medium" "2030-2035" 2033 2 "Female" 85 15 0.17345491 NA NA 23301 23301 134334 NA 134334 5.765 5.765187
"139479" 356 "India" 2 "Medium" "2030-2035" 2033 3 "Both" 85 15 0.17571361 NA NA 19199 19199 109265 NA 109265 5.691 5.691079
"139480" 356 "India" 2 "Medium" "2035-2040" 2038 1 "Male" 0 1 0.02235735 0.02191901 0.97808099 100000 2192 98039 0.97615322 6939140 69.391 0.105517
"139481" 356 "India" 2 "Medium" "2035-2040" 2038 2 "Female" 0 1 0.02286496 0.02241261 0.97758739 100000 2241 98022 0.97484618 7335090 73.351 0.11731
"139482" 356 "India" 2 "Medium" "2035-2040" 2038 3 "Both" 0 1 0.02260081 0.02215574 0.97784426 100000 2216 98031 0.97553342 7128935 71.289 0.111173
"139483" 356 "India" 2 "Medium" "2035-2040" 2038 1 "Male" 1 4 0.00126986 0.00506394 0.99493606 97808 495 390037 0.9955455 6841101 69.944 1.586958
"139484" 356 "India" 2 "Medium" "2035-2040" 2038 2 "Female" 1 4 0.00166955 0.00665032 0.99334968 97759 650 389401 0.9947638 7237068 74.03 1.48737
"139485" 356 "India" 2 "Medium" "2035-2040" 2038 3 "Both" 1 4 0.00146156 0.00582529 0.99417471 97784 570 389736 0.995163 7030904 71.902 1.539194
"139486" 356 "India" 2 "Medium" "2035-2040" 2038 1 "Male" 5 5 0.00054459 0.00271927 0.99728073 97313 265 485902 0.99748972 6451063 66.292 2.5
"139487" 356 "India" 2 "Medium" "2035-2040" 2038 2 "Female" 5 5 0.00054663 0.00272935 0.99727065 97109 265 484871 0.99763577 6847667 70.516 2.463764
"139488" 356 "India" 2 "Medium" "2035-2040" 2038 3 "Both" 5 5 0.00054556 0.00272408 0.99727592 97215 265 485407 0.99755932 6641168 68.314 2.482714
"139489" 356 "India" 2 "Medium" "2035-2040" 2038 1 "Male" 10 5 0.00046067 0.00230072 0.99769928 97048 223 484683 0.99708251 5965161 61.466 2.5
"139490" 356 "India" 2 "Medium" "2035-2040" 2038 2 "Female" 10 5 0.00040941 0.00204497 0.99795503 96844 198 483725 0.99738823 6362796 65.702 2.508901
"139491" 356 "India" 2 "Medium" "2035-2040" 2038 3 "Both" 10 5 0.00043628 0.00217905 0.99782095 96950 211 484223 0.99722694 6155761 63.494 2.504235
"139492" 356 "India" 2 "Medium" "2035-2040" 2038 1 "Male" 15 5 0.00076889 0.00383767 0.99616233 96825 372 483269 0.99512047 5480478 56.602 2.696728
"139493" 356 "India" 2 "Medium" "2035-2040" 2038 2 "Female" 15 5 0.00068037 0.00339645 0.99660355 96646 328 482461 0.99598771 5879072 60.831 2.664874
"139494" 356 "India" 2 "Medium" "2035-2040" 2038 3 "Both" 15 5 0.00072687 0.00362825 0.99637175 96739 351 482880 0.9955277 5671538 58.627 2.681608
"139495" 356 "India" 2 "Medium" "2035-2040" 2038 1 "Male" 20 5 0.00119353 0.00595089 0.99404911 96453 574 480911 0.99326498 4997210 51.81 2.637447
"139496" 356 "India" 2 "Medium" "2035-2040" 2038 2 "Female" 20 5 0.00090955 0.00453772 0.99546228 96317 437 480525 0.99528489 5396610 56.03 2.572371
"139497" 356 "India" 2 "Medium" "2035-2040" 2038 3 "Both" 20 5 0.00105893 0.00528127 0.99471873 96388 509 480720 0.99421896 5188658 53.831 2.606602
"139498" 356 "India" 2 "Medium" "2035-2040" 2038 1 "Male" 25 5 0.00150513 0.00749856 0.99250144 95879 719 477672 0.99146442 4516299 47.104 2.600565
"139499" 356 "India" 2 "Medium" "2035-2040" 2038 2 "Female" 25 5 0.00097179 0.00484738 0.99515262 95880 465 478260 0.99480092 4916085 51.273 2.544053
"139500" 356 "India" 2 "Medium" "2035-2040" 2038 3 "Both" 25 5 0.00125231 0.0062426 0.9937574 95879 599 477941 0.99304531 4707938 49.103 2.573777
"139501" 356 "India" 2 "Medium" "2035-2040" 2038 1 "Male" 30 5 0.00196341 0.00977152 0.99022848 95160 930 473594 0.98826694 4038627 42.44 2.625983
"139502" 356 "India" 2 "Medium" "2035-2040" 2038 2 "Female" 30 5 0.00113471 0.00565804 0.99434196 95415 540 475773 0.99357415 4437825 46.511 2.584359
"139503" 356 "India" 2 "Medium" "2035-2040" 2038 3 "Both" 30 5 0.00156975 0.00781935 0.99218065 95280 745 474617 0.99079316 4229997 44.395 2.60621
"139504" 356 "India" 2 "Medium" "2035-2040" 2038 1 "Male" 35 5 0.00281014 0.01395779 0.98604221 94231 1315 468038 0.98378998 3565033 37.833 2.631695
"139505" 356 "India" 2 "Medium" "2035-2040" 2038 2 "Female" 35 5 0.00147355 0.00734192 0.99265808 94876 697 472716 0.99151701 3962052 41.761 2.613954
"139506" 356 "India" 2 "Medium" "2035-2040" 2038 3 "Both" 35 5 0.0021724 0.0108062 0.9891938 94535 1022 470248 0.98749306 3755379 39.725 2.62323
"139507" 356 "India" 2 "Medium" "2035-2040" 2038 1 "Male" 40 5 0.0037997 0.0188298 0.9811702 92915 1750 460451 0.97680385 3096995 33.331 2.641965
"139508" 356 "India" 2 "Medium" "2035-2040" 2038 2 "Female" 40 5 0.00198996 0.00990357 0.99009643 94179 933 468706 0.98755347 3489336 37.05 2.652806
"139509" 356 "India" 2 "Medium" "2035-2040" 2038 3 "Both" 40 5 0.00293029 0.01455111 0.98544889 93514 1361 464366 0.9819914 3285132 35.13 2.647173
"139510" 356 "India" 2 "Medium" "2035-2040" 2038 1 "Male" 45 5 0.00576994 0.02846625 0.97153375 91166 2595 449770 0.96456642 2636544 28.92 2.6655
"139511" 356 "India" 2 "Medium" "2035-2040" 2038 2 "Female" 45 5 0.00313018 0.01553811 0.98446189 93246 1449 462872 0.98053537 3020631 32.394 2.68132
"139512" 356 "India" 2 "Medium" "2035-2040" 2038 3 "Both" 45 5 0.00448667 0.02220158 0.97779842 92153 2046 456004 0.97237277 2820766 30.61 2.67319
"139513" 356 "India" 2 "Medium" "2035-2040" 2038 1 "Male" 50 5 0.00890863 0.04363593 0.95636407 88571 3865 433833 0.94537091 2186774 24.69 2.666252
"139514" 356 "India" 2 "Medium" "2035-2040" 2038 2 "Female" 50 5 0.00490283 0.02424042 0.97575958 91797 2225 453862 0.96804392 2557759 27.863 2.696958
"139515" 356 "India" 2 "Medium" "2035-2040" 2038 3 "Both" 50 5 0.00693418 0.0341223 0.9658777 90107 3075 443406 0.95658453 2364762 26.244 2.681387
"139516" 356 "India" 2 "Medium" "2035-2040" 2038 1 "Male" 55 5 0.01400981 0.06783356 0.93216644 84706 5746 410133 0.91324614 1752941 20.694 2.668729
"139517" 356 "India" 2 "Medium" "2035-2040" 2038 2 "Female" 55 5 0.00846189 0.04150625 0.95849375 89572 3718 439359 0.9446992 2103896 23.488 2.713068
"139518" 356 "India" 2 "Medium" "2035-2040" 2038 3 "Both" 55 5 0.01123756 0.05476669 0.94523331 87032 4766 424155 0.92897583 1921356 22.076 2.690885
"139519" 356 "India" 2 "Medium" "2035-2040" 2038 1 "Male" 60 5 0.02303507 0.10926884 0.89073116 78960 8628 374553 0.86275062 1342808 17.006 2.653363
"139520" 356 "India" 2 "Medium" "2035-2040" 2038 2 "Female" 60 5 0.01483787 0.07173345 0.92826655 85854 6159 415062 0.90757601 1664537 19.388 2.692633
"139521" 356 "India" 2 "Medium" "2035-2040" 2038 3 "Both" 60 5 0.01886953 0.09037968 0.90962032 82266 7435 394030 0.88557185 1497202 18.2 2.673319
"139522" 356 "India" 2 "Medium" "2035-2040" 2038 1 "Male" 65 5 0.03682775 0.16920789 0.83079211 70332 11901 323145 0.79711209 968255 13.767 2.603985
"139523" 356 "India" 2 "Medium" "2035-2040" 2038 2 "Female" 65 5 0.0247487 0.11698034 0.88301966 79696 9323 376700 0.84942633 1249476 15.678 2.663938
"139524" 356 "India" 2 "Medium" "2035-2040" 2038 3 "Both" 65 5 0.03055204 0.14246676 0.85753324 74831 10661 348942 0.82422099 1103172 14.742 2.635134
"139525" 356 "India" 2 "Medium" "2035-2040" 2038 1 "Male" 70 5 0.05484026 0.24175304 0.75824696 58431 14126 257583 0.71293559 645110 11.04 2.552514
"139526" 356 "India" 2 "Medium" "2035-2040" 2038 2 "Female" 70 5 0.04175151 0.18984014 0.81015986 70373 13360 319979 0.76887757 872775 12.402 2.613279
"139527" 356 "India" 2 "Medium" "2035-2040" 2038 3 "Both" 70 5 0.04786098 0.21451004 0.78548996 64170 13765 287605 0.7426747 754230 11.754 2.584916
"139528" 356 "India" 2 "Medium" "2035-2040" 2038 1 "Male" 75 5 0.08200037 0.33988175 0.66011825 44305 15059 183640 0.61200482 387527 8.747 2.484068
"139529" 356 "India" 2 "Medium" "2035-2040" 2038 2 "Female" 75 5 0.06472295 0.27929336 0.72070664 57013 15923 246025 0.66495444 552796 9.696 2.548147
"139530" 356 "India" 2 "Medium" "2035-2040" 2038 3 "Both" 75 5 0.07251875 0.30730833 0.69269167 50405 15490 213597 0.64087566 466625 9.258 2.519234
"139531" 356 "India" 2 "Medium" "2035-2040" 2038 1 "Male" 80 5 0.11534826 0.44325759 0.55674241 29247 12964 112389 0.51269229 203887 6.971 2.389276
"139532" 356 "India" 2 "Medium" "2035-2040" 2038 2 "Female" 80 5 0.1005006 0.40013295 0.59986705 41090 16441 163595 0.5466249 306772 7.466 2.454343
"139533" 356 "India" 2 "Medium" "2035-2040" 2038 3 "Both" 80 5 0.10695611 0.41933725 0.58066275 34915 14641 136889 0.5317653 253029 7.247 2.426053
"139534" 356 "India" 2 "Medium" "2035-2040" 2038 1 "Male" 85 15 0.17795939 NA NA 16283 16283 91498 NA 91498 5.619 5.61926
"139535" 356 "India" 2 "Medium" "2035-2040" 2038 2 "Female" 85 15 0.17215461 NA NA 24648 24648 143176 NA 143176 5.809 5.808732
"139536" 356 "India" 2 "Medium" "2035-2040" 2038 3 "Both" 85 15 0.17456412 NA NA 20274 20274 116139 NA 116139 5.729 5.728554
"139537" 356 "India" 2 "Medium" "2040-2045" 2043 1 "Male" 0 1 0.01956005 0.01922085 0.98077915 100000 1922 98266 0.97910281 7015120 70.151 0.09776
"139538" 356 "India" 2 "Medium" "2040-2045" 2043 2 "Female" 0 1 0.02000415 0.01965387 0.98034613 100000 1965 98249 0.97796496 7420640 74.206 0.109072
"139539" 356 "India" 2 "Medium" "2040-2045" 2043 3 "Both" 0 1 0.01977356 0.01942903 0.98057097 100000 1943 98258 0.97856216 7209630 72.096 0.103198
"139540" 356 "India" 2 "Medium" "2040-2045" 2043 1 "Male" 1 4 0.0010904 0.0043502 0.9956498 98078 427 391286 0.99612608 6916854 70.524 1.595088
"139541" 356 "India" 2 "Medium" "2040-2045" 2043 2 "Female" 1 4 0.00143361 0.00571388 0.99428612 98035 560 390733 0.9955099 7322391 74.692 1.491864
"139542" 356 "India" 2 "Medium" "2040-2045" 2043 3 "Both" 1 4 0.0012554 0.00500619 0.99499381 98057 491 391023 0.99582273 7111373 72.523 1.545461
"139543" 356 "India" 2 "Medium" "2040-2045" 2043 1 "Male" 5 5 0.00049327 0.00246332 0.99753668 97651 241 487655 0.99770961 6525569 66.825 2.5
"139544" 356 "India" 2 "Medium" "2040-2045" 2043 2 "Female" 5 5 0.00047291 0.00236169 0.99763831 97474 230 486787 0.99795518 6931658 71.113 2.457161
"139545" 356 "India" 2 "Medium" "2040-2045" 2043 3 "Both" 5 5 0.00048353 0.00241469 0.99758531 97566 236 487237 0.99782727 6720349 68.88 2.479502
"139546" 356 "India" 2 "Medium" "2040-2045" 2043 1 "Male" 10 5 0.00042385 0.00211703 0.99788297 97411 206 486538 0.99727836 6037914 61.984 2.5
"139547" 356 "India" 2 "Medium" "2040-2045" 2043 2 "Female" 10 5 0.00035539 0.00177538 0.99822462 97244 173 485792 0.99773079 6444871 66.275 2.510857
"139548" 356 "India" 2 "Medium" "2040-2045" 2043 3 "Both" 10 5 0.00039119 0.00195403 0.99804597 97331 190 486179 0.99749239 6233112 64.041 2.50518
"139549" 356 "India" 2 "Medium" "2040-2045" 2043 1 "Male" 15 5 0.00072574 0.00362264 0.99637736 97204 352 485214 0.99537085 5551376 57.11 2.703653
"139550" 356 "India" 2 "Medium" "2040-2045" 2043 2 "Female" 15 5 0.00059134 0.00295264 0.99704736 97072 287 484689 0.99650454 5959079 61.388 2.666314
"139551" 356 "India" 2 "Medium" "2040-2045" 2043 3 "Both" 15 5 0.00066179 0.00330388 0.99669612 97140 321 484959 0.99590527 5746933 59.161 2.685886
"139552" 356 "India" 2 "Medium" "2040-2045" 2043 1 "Male" 20 5 0.00113477 0.00565866 0.99434134 96852 548 482968 0.99359814 5066162 52.308 2.63879
"139553" 356 "India" 2 "Medium" "2040-2045" 2043 2 "Female" 20 5 0.00079431 0.0039639 0.9960361 96785 384 482995 0.99585971 5474390 56.562 2.575889
"139554" 356 "India" 2 "Medium" "2040-2045" 2043 3 "Both" 20 5 0.00097311 0.00485425 0.99514575 96819 470 482974 0.99466891 5261974 54.348 2.608924
"139555" 356 "India" 2 "Medium" "2040-2045" 2043 1 "Male" 25 5 0.00142899 0.00712055 0.99287945 96304 686 479876 0.99190016 4583194 47.591 2.600127
"139556" 356 "India" 2 "Medium" "2040-2045" 2043 2 "Female" 25 5 0.00085803 0.00428113 0.99571887 96401 413 480995 0.99538038 4991395 51.777 2.549086
"139557" 356 "India" 2 "Medium" "2040-2045" 2043 3 "Both" 25 5 0.00115808 0.0057742 0.9942258 96350 556 480399 0.99355053 4779000 49.601 2.575909
"139558" 356 "India" 2 "Medium" "2040-2045" 2043 1 "Male" 30 5 0.00186139 0.00926599 0.99073401 95619 886 475989 0.98889017 4103318 42.913 2.625391
"139559" 356 "India" 2 "Medium" "2040-2045" 2043 2 "Female" 30 5 0.00101402 0.00505773 0.99494227 95989 485 478773 0.99421419 4510400 46.989 2.590061
"139560" 356 "India" 2 "Medium" "2040-2045" 2043 3 "Both" 30 5 0.00145893 0.00726927 0.99273073 95793 696 477301 0.99142304 4298601 44.874 2.608611
"139561" 356 "India" 2 "Medium" "2040-2045" 2043 1 "Male" 35 5 0.0026577 0.0132054 0.9867946 94733 1251 470701 0.98463828 3627329 38.29 2.632212
"139562" 356 "India" 2 "Medium" "2040-2045" 2043 2 "Female" 35 5 0.00133554 0.00665654 0.99334346 95503 636 476003 0.99224237 4031627 42.215 2.620567
"139563" 356 "India" 2 "Medium" "2040-2045" 2043 3 "Both" 35 5 0.00202772 0.01009006 0.98990994 95097 960 473207 0.98827509 3821301 40.183 2.626664
"139564" 356 "India" 2 "Medium" "2040-2045" 2043 1 "Male" 40 5 0.00360571 0.01787664 0.98212336 93482 1671 463470 0.97794467 3156629 33.767 2.643566
"139565" 356 "India" 2 "Medium" "2040-2045" 2043 2 "Female" 40 5 0.00183313 0.00912651 0.99087349 94867 866 472310 0.98844622 3555624 37.48 2.659175
"139566" 356 "India" 2 "Medium" "2040-2045" 2043 3 "Both" 40 5 0.00275641 0.01369337 0.98630663 94137 1289 467658 0.98298959 3348094 35.566 2.651044
"139567" 356 "India" 2 "Medium" "2040-2045" 2043 1 "Male" 45 5 0.00548838 0.02709491 0.97290509 91810 2488 453248 0.96625279 2693159 29.334 2.666733
"139568" 356 "India" 2 "Medium" "2040-2045" 2043 2 "Female" 45 5 0.00292051 0.01450455 0.98549545 94002 1363 466853 0.98173331 3083313 32.801 2.686288
"139569" 356 "India" 2 "Medium" "2040-2045" 2043 3 "Both" 45 5 0.00424773 0.02103107 0.97896893 92848 1953 459703 0.97377684 2880436 31.023 2.676181
"139570" 356 "India" 2 "Medium" "2040-2045" 2043 1 "Male" 50 5 0.00848009 0.04157809 0.95842191 89323 3714 437952 0.9478802 2239911 25.077 2.667637
"139571" 356 "India" 2 "Medium" "2040-2045" 2043 2 "Female" 50 5 0.00461575 0.02283634 0.97716366 92638 2116 458326 0.96981827 2616460 28.244 2.70021
"139572" 356 "India" 2 "Medium" "2040-2045" 2043 3 "Both" 50 5 0.00658588 0.03243458 0.96756542 90896 2948 447649 0.95869335 2420732 26.632 2.683603
"139573" 356 "India" 2 "Medium" "2040-2045" 2043 1 "Male" 55 5 0.01335767 0.06477263 0.93522737 85609 5545 415126 0.91715275 1801959 21.049 2.670255
"139574" 356 "India" 2 "Medium" "2040-2045" 2043 2 "Female" 55 5 0.00799629 0.03926412 0.96073588 90523 3554 444493 0.9476121 2158134 23.841 2.715235
"139575" 356 "India" 2 "Medium" "2040-2045" 2043 3 "Both" 55 5 0.01068387 0.05213417 0.94786583 87947 4585 429158 0.93237515 1973084 22.435 2.692687
"139576" 356 "India" 2 "Medium" "2040-2045" 2043 1 "Male" 60 5 0.02194461 0.10435498 0.89564502 80064 8355 380734 0.86870101 1386833 17.322 2.65589
"139577" 356 "India" 2 "Medium" "2040-2045" 2043 2 "Female" 60 5 0.01404987 0.06804654 0.93195346 86968 5918 421207 0.91200009 1713641 19.704 2.695922
"139578" 356 "India" 2 "Medium" "2040-2045" 2043 3 "Both" 60 5 0.0179341 0.08608303 0.91391697 83362 7176 400136 0.89077637 1543926 18.521 2.676226
"139579" 356 "India" 2 "Medium" "2040-2045" 2043 1 "Male" 65 5 0.03515653 0.16215327 0.83784673 71709 11628 330744 0.80481533 1006098 14.03 2.609192
"139580" 356 "India" 2 "Medium" "2040-2045" 2043 2 "Female" 65 5 0.02357494 0.1117339 0.8882661 81050 9056 384140 0.8556411 1292435 15.946 2.668755
"139581" 356 "India" 2 "Medium" "2040-2045" 2043 3 "Both" 65 5 0.02912763 0.13627149 0.86372851 76186 10382 356432 0.831242 1143790 15.013 2.640198
"139582" 356 "India" 2 "Medium" "2040-2045" 2043 1 "Male" 70 5 0.05267858 0.2333917 0.7666083 60081 14022 266188 0.72163088 675354 11.241 2.559835
"139583" 356 "India" 2 "Medium" "2040-2045" 2043 2 "Female" 70 5 0.03999121 0.18257761 0.81742239 71994 13145 328686 0.77656201 908295 12.616 2.619882
"139584" 356 "India" 2 "Medium" "2040-2045" 2043 3 "Both" 70 5 0.04588957 0.20661604 0.79338396 65804 13596 296281 0.75098353 787358 11.965 2.591966
"139585" 356 "India" 2 "Medium" "2040-2045" 2043 1 "Male" 75 5 0.07934495 0.33091176 0.66908824 46059 15241 192089 0.62015336 409167 8.884 2.493429
"139586" 356 "India" 2 "Medium" "2040-2045" 2043 2 "Female" 75 5 0.06253508 0.27122913 0.72877087 58850 15962 255245 0.67288911 579608 9.849 2.556426
"139587" 356 "India" 2 "Medium" "2040-2045" 2043 3 "Both" 75 5 0.07007097 0.29863119 0.70136881 52208 15591 222502 0.64909854 491077 9.406 2.528184
"139588" 356 "India" 2 "Medium" "2040-2045" 2043 1 "Male" 80 5 0.11285666 0.43625041 0.56374959 30817 13444 119125 0.51785262 217077 7.044 2.39949
"139589" 356 "India" 2 "Medium" "2040-2045" 2043 2 "Female" 80 5 0.09799581 0.39243943 0.60756057 42888 16831 171752 0.55307213 324363 7.563 2.463698
"139590" 356 "India" 2 "Medium" "2040-2045" 2043 3 "Both" 80 5 0.10439962 0.41177514 0.58822486 36617 15078 144426 0.53771894 268575 7.335 2.436029
"139591" 356 "India" 2 "Medium" "2040-2045" 2043 1 "Male" 85 15 0.17736419 NA NA 17373 17373 97952 NA 97952 5.638 5.638117
"139592" 356 "India" 2 "Medium" "2040-2045" 2043 2 "Female" 85 15 0.17074153 NA NA 26057 26057 152611 NA 152611 5.857 5.856806
"139593" 356 "India" 2 "Medium" "2040-2045" 2043 3 "Both" 85 15 0.173493 NA NA 21539 21539 124150 NA 124150 5.764 5.763921
"139594" 356 "India" 2 "Medium" "2045-2050" 2048 1 "Male" 0 1 0.01718057 0.01691643 0.98308357 100000 1692 98463 0.98159846 7088710 70.887 0.091135
"139595" 356 "India" 2 "Medium" "2045-2050" 2048 2 "Female" 0 1 0.01757064 0.0172977 0.9827023 100000 1730 98447 0.98059563 7502430 75.024 0.101952
"139596" 356 "India" 2 "Medium" "2045-2050" 2048 3 "Both" 0 1 0.01736811 0.01709973 0.98290027 100000 1710 98455 0.98112215 7287234 72.872 0.096336
"139597" 356 "India" 2 "Medium" "2045-2050" 2048 1 "Male" 1 4 0.00095314 0.00380386 0.99619614 98308 374 392337 0.99659058 6990247 71.105 1.602031
"139598" 356 "India" 2 "Medium" "2045-2050" 2048 2 "Female" 1 4 0.00125314 0.00499688 0.99500312 98270 491 391851 0.99606661 7403983 75.343 1.495773
"139599" 356 "India" 2 "Medium" "2045-2050" 2048 3 "Both" 1 4 0.00109737 0.00437772 0.99562228 98290 430 392106 0.99633219 7188780 73.138 1.550945
"139600" 356 "India" 2 "Medium" "2045-2050" 2048 1 "Male" 5 5 0.00044662 0.00223063 0.99776937 97934 218 489126 0.99791166 6597911 67.371 2.5
"139601" 356 "India" 2 "Medium" "2045-2050" 2048 2 "Female" 5 5 0.00042301 0.0021128 0.9978872 97779 207 488369 0.99816096 7012132 71.714 2.450755
"139602" 356 "India" 2 "Medium" "2045-2050" 2048 3 "Both" 5 5 0.0004353 0.00217409 0.99782591 97860 213 488762 0.99803156 6796673 69.453 2.476372
"139603" 356 "India" 2 "Medium" "2045-2050" 2048 1 "Male" 10 5 0.00038952 0.00194573 0.99805427 97716 190 488104 0.99746639 6108785 62.516 2.5
"139604" 356 "India" 2 "Medium" "2045-2050" 2048 2 "Female" 10 5 0.00032319 0.00161464 0.99838536 97573 158 487471 0.99792361 6523763 66.861 2.512867
"139605" 356 "India" 2 "Medium" "2045-2050" 2048 3 "Both" 10 5 0.00035778 0.00178728 0.99821272 97647 175 487800 0.99768321 6307912 64.599 2.506158
"139606" 356 "India" 2 "Medium" "2045-2050" 2048 1 "Male" 15 5 0.00068286 0.00340896 0.99659104 97526 332 486868 0.99562433 5620680 57.633 2.709984
"139607" 356 "India" 2 "Medium" "2045-2050" 2048 2 "Female" 15 5 0.00054393 0.00271619 0.99728381 97415 265 486459 0.99676753 6036292 61.965 2.670832
"139608" 356 "India" 2 "Medium" "2045-2050" 2048 3 "Both" 15 5 0.00061656 0.0030784 0.9969216 97472 300 486670 0.99616514 5820112 59.71 2.6913
"139609" 356 "India" 2 "Medium" "2045-2050" 2048 1 "Male" 20 5 0.00107457 0.00535927 0.99464073 97193 521 484737 0.99394193 5133813 52.821 2.639776
"139610" 356 "India" 2 "Medium" "2045-2050" 2048 2 "Female" 20 5 0.00073782 0.00368251 0.99631749 97150 358 484887 0.99613449 5549833 57.126 2.580016
"139611" 356 "India" 2 "Medium" "2045-2050" 2048 3 "Both" 20 5 0.00091427 0.0045614 0.9954386 97172 443 484803 0.99498268 5333442 54.886 2.611329
"139612" 356 "India" 2 "Medium" "2045-2050" 2048 1 "Male" 25 5 0.00135013 0.00672885 0.99327115 96672 650 481801 0.99235271 4649075 48.091 2.599439
"139613" 356 "India" 2 "Medium" "2045-2050" 2048 2 "Female" 25 5 0.00080456 0.00401488 0.99598512 96793 389 483012 0.99565728 5064946 52.328 2.552013
"139614" 356 "India" 2 "Medium" "2045-2050" 2048 3 "Both" 25 5 0.0010908 0.0054396 0.9945604 96729 526 482371 0.99392194 4848639 50.126 2.576895
"139615" 356 "India" 2 "Medium" "2045-2050" 2048 1 "Male" 30 5 0.00175546 0.00874085 0.99125915 96022 839 478116 0.98953402 4167274 43.399 2.624785
"139616" 356 "India" 2 "Medium" "2045-2050" 2048 2 "Female" 30 5 0.0009547 0.00476257 0.99523743 96404 459 480915 0.99454602 4581934 47.528 2.591437
"139617" 356 "India" 2 "Medium" "2045-2050" 2048 3 "Both" 30 5 0.00137477 0.00685134 0.99314866 96203 659 479439 0.99191906 4366268 45.386 2.608931
"139618" 356 "India" 2 "Medium" "2045-2050" 2048 1 "Male" 35 5 0.00250109 0.01243183 0.98756817 95183 1183 473112 0.98550949 3689158 38.759 2.632932
"139619" 356 "India" 2 "Medium" "2045-2050" 2048 2 "Female" 35 5 0.00125984 0.00628036 0.99371964 95945 603 478292 0.99266942 4101020 42.743 2.621701
"139620" 356 "India" 2 "Medium" "2045-2050" 2048 3 "Both" 35 5 0.00190981 0.00950598 0.99049402 95544 908 475565 0.98893049 3886829 40.681 2.627582
"139621" 356 "India" 2 "Medium" "2045-2050" 2048 1 "Male" 40 5 0.00340694 0.01689917 0.98310083 93999 1589 466257 0.97910769 3216046 34.213 2.645527
"139622" 356 "India" 2 "Medium" "2045-2050" 2048 2 "Female" 40 5 0.00173396 0.00863478 0.99136522 95342 823 474786 0.98906378 3622728 37.997 2.660039
"139623" 356 "India" 2 "Medium" "2045-2050" 2048 3 "Both" 40 5 0.00260659 0.0129537 0.9870463 94636 1226 470300 0.98388007 3411265 36.046 2.65247
"139624" 356 "India" 2 "Medium" "2045-2050" 2048 1 "Male" 45 5 0.00520346 0.02570544 0.97429456 92411 2375 456516 0.96794991 2749789 29.756 2.668355
"139625" 356 "India" 2 "Medium" "2045-2050" 2048 2 "Female" 45 5 0.00276357 0.01373007 0.98626993 94519 1298 469593 0.98271557 3147942 33.305 2.686425
"139626" 356 "India" 2 "Medium" "2045-2050" 2048 3 "Both" 45 5 0.00402802 0.0199534 0.9800466 93410 1864 462719 0.9750919 2940964 31.485 2.67706
"139627" 356 "India" 2 "Medium" "2045-2050" 2048 1 "Male" 50 5 0.00805226 0.03951963 0.96048037 90035 3558 441884 0.95037392 2293273 25.471 2.669364
"139628" 356 "India" 2 "Medium" "2045-2050" 2048 2 "Female" 50 5 0.00436186 0.02159265 0.97840735 93221 2013 461477 0.97151222 2678349 28.731 2.699666
"139629" 356 "India" 2 "Medium" "2045-2050" 2048 3 "Both" 50 5 0.00625493 0.0308281 0.9691719 91546 2822 451194 0.96073142 2478245 27.071 2.684122
"139630" 356 "India" 2 "Medium" "2045-2050" 2048 1 "Male" 55 5 0.01271514 0.06174793 0.93825207 86477 5340 419955 0.92099756 1851389 21.409 2.672017
"139631" 356 "India" 2 "Medium" "2045-2050" 2048 2 "Female" 55 5 0.00752735 0.03700027 0.96299973 91208 3375 448330 0.95071423 2216873 24.306 2.714698
"139632" 356 "India" 2 "Medium" "2045-2050" 2048 3 "Both" 55 5 0.01014313 0.04955611 0.95044389 88724 4397 433476 0.9357957 2027051 22.847 2.693177
"139633" 356 "India" 2 "Medium" "2045-2050" 2048 1 "Male" 60 5 0.02087986 0.09953312 0.90046688 81137 8076 386778 0.87453449 1431434 17.642 2.658519
"139634" 356 "India" 2 "Medium" "2045-2050" 2048 2 "Female" 60 5 0.01318039 0.06396094 0.93603906 87834 5618 426234 0.91712023 1768543 20.135 2.697568
"139635" 356 "India" 2 "Medium" "2045-2050" 2048 3 "Both" 60 5 0.01697807 0.08167105 0.91832895 84327 6887 405645 0.89621703 1593575 18.898 2.678308
"139636" 356 "India" 2 "Medium" "2045-2050" 2048 1 "Male" 65 5 0.03353146 0.15523933 0.84476067 73062 11342 338250 0.81239275 1044656 14.298 2.614411
"139637" 356 "India" 2 "Medium" "2045-2050" 2048 2 "Female" 65 5 0.0221745 0.10543204 0.89456796 82216 8668 390908 0.8633968 1342309 16.327 2.672936
"139638" 356 "India" 2 "Medium" "2045-2050" 2048 3 "Both" 65 5 0.02762573 0.1296906 0.8703094 77440 10043 363546 0.83892513 1187930 15.34 2.644844
"139639" 356 "India" 2 "Medium" "2045-2050" 2048 1 "Male" 70 5 0.05056555 0.2251316 0.7748684 61720 13895 274792 0.73028523 706406 11.445 2.567077
"139640" 356 "India" 2 "Medium" "2045-2050" 2048 2 "Female" 70 5 0.03774245 0.17319923 0.82680077 73548 12738 337508 0.7869572 951401 12.936 2.626879
"139641" 356 "India" 2 "Medium" "2045-2050" 2048 3 "Both" 70 5 0.04369519 0.19773243 0.80226757 67397 13326 304988 0.76063694 824385 12.232 2.599118
"139642" 356 "India" 2 "Medium" "2045-2050" 2048 1 "Male" 75 5 0.07671594 0.32190808 0.67809192 47825 15395 200677 0.62841352 431614 9.025 2.502717
"139643" 356 "India" 2 "Medium" "2045-2050" 2048 2 "Female" 75 5 0.0594706 0.25975772 0.74024228 60809 15796 265605 0.68482953 613893 10.095 2.566325
"139644" 356 "India" 2 "Medium" "2045-2050" 2048 3 "Both" 75 5 0.06717092 0.2881932 0.7118068 54070 15583 231985 0.65950537 519397 9.606 2.537923
"139645" 356 "India" 2 "Medium" "2045-2050" 2048 1 "Male" 80 5 0.11032926 0.42903619 0.57096381 32429 13913 126108 0.52327177 230937 7.121 2.40975
"139646" 356 "India" 2 "Medium" "2045-2050" 2048 2 "Female" 80 5 0.09404827 0.38003671 0.61996329 45014 17107 181894 0.56445946 348288 7.737 2.476214
"139647" 356 "India" 2 "Medium" "2045-2050" 2048 3 "Both" 80 5 0.10101033 0.40153597 0.59846403 38487 15454 152995 0.54664651 287412 7.468 2.447793
"139648" 356 "India" 2 "Medium" "2045-2050" 2048 1 "Male" 85 15 0.17663095 NA NA 18516 18516 104829 NA 104829 5.662 5.661522
"139649" 356 "India" 2 "Medium" "2045-2050" 2048 2 "Female" 85 15 0.16771482 NA NA 27907 27907 166394 NA 166394 5.963 5.962502
"139650" 356 "India" 2 "Medium" "2045-2050" 2048 3 "Both" 85 15 0.1713584 NA NA 23033 23033 134416 NA 134416 5.836 5.835722
"139651" 356 "India" 2 "Medium" "2050-2055" 2053 1 "Male" 0 1 0.01520253 0.01499409 0.98500591 100000 1499 98629 0.98367804 7162430 71.624 0.085608
"139652" 356 "India" 2 "Medium" "2050-2055" 2053 2 "Female" 0 1 0.01554768 0.01533224 0.98466776 100000 1533 98614 0.98278697 7580370 75.804 0.096201
"139653" 356 "India" 2 "Medium" "2050-2055" 2053 3 "Both" 0 1 0.01536847 0.01515666 0.98484334 100000 1516 98622 0.98325495 7363073 73.631 0.090701
"139654" 356 "India" 2 "Medium" "2050-2055" 2053 1 "Male" 1 4 0.00084231 0.00336245 0.99663755 98501 331 393210 0.99698012 7063801 71.713 1.607823
"139655" 356 "India" 2 "Medium" "2050-2055" 2053 2 "Female" 1 4 0.00110742 0.00441745 0.99558255 98467 435 392779 0.99651667 7481756 75.983 1.498929
"139656" 356 "India" 2 "Medium" "2050-2055" 2053 3 "Both" 1 4 0.00096977 0.00386989 0.99613011 98484 381 393006 0.99675142 7264451 73.763 1.55547
"139657" 356 "India" 2 "Medium" "2050-2055" 2053 1 "Male" 5 5 0.00040233 0.00200964 0.99799036 98169 197 490354 0.99810553 6670591 67.95 2.5
"139658" 356 "India" 2 "Medium" "2050-2055" 2053 2 "Female" 5 5 0.00038125 0.0019044 0.9980956 98032 187 489682 0.99833477 7088977 72.313 2.443794
"139659" 356 "India" 2 "Medium" "2050-2055" 2053 3 "Both" 5 5 0.00039221 0.00195908 0.99804092 98103 192 490030 0.99821609 6871446 70.043 2.472998
"139660" 356 "India" 2 "Medium" "2050-2055" 2053 1 "Male" 10 5 0.00035613 0.00177908 0.99822092 97972 174 489425 0.99765527 6180237 63.082 2.5
"139661" 356 "India" 2 "Medium" "2050-2055" 2053 2 "Female" 10 5 0.00029564 0.00147714 0.99852286 97845 145 488866 0.99808997 6599295 67.446 2.514727
"139662" 356 "India" 2 "Medium" "2050-2055" 2053 3 "Both" 10 5 0.0003271 0.00163419 0.99836581 97911 160 489156 0.9978619 6381415 65.176 2.507068
"139663" 356 "India" 2 "Medium" "2050-2055" 2053 1 "Male" 15 5 0.00063824 0.00318656 0.99681344 97798 312 488277 0.99589288 5690812 58.19 2.715875
"139664" 356 "India" 2 "Medium" "2050-2055" 2053 2 "Female" 15 5 0.0005027 0.00251054 0.99748946 97701 245 487933 0.99699771 6110428 62.542 2.674936
"139665" 356 "India" 2 "Medium" "2050-2055" 2053 3 "Both" 15 5 0.00057336 0.002863 0.997137 97751 280 488110 0.99641748 5892259 60.278 2.696278
"139666" 356 "India" 2 "Medium" "2050-2055" 2053 1 "Male" 20 5 0.00101018 0.00503889 0.99496111 97486 491 486272 0.99431105 5202535 53.367 2.640491
"139667" 356 "India" 2 "Medium" "2050-2055" 2053 2 "Female" 20 5 0.00068809 0.00343474 0.99656526 97455 335 486468 0.99637846 5622496 57.693 2.58375
"139668" 356 "India" 2 "Medium" "2050-2055" 2053 3 "Both" 20 5 0.00085641 0.00427334 0.99572666 97471 417 486362 0.99529537 5404149 55.444 2.613403
"139669" 356 "India" 2 "Medium" "2050-2055" 2053 1 "Male" 25 5 0.00126544 0.00630803 0.99369197 96995 612 483505 0.99283857 4716264 48.624 2.59857
"139670" 356 "India" 2 "Medium" "2050-2055" 2053 2 "Female" 25 5 0.00075666 0.00377629 0.99622371 97121 367 484706 0.99590739 5136028 52.883 2.554521
"139671" 356 "India" 2 "Medium" "2050-2055" 2053 3 "Both" 25 5 0.001023 0.00510234 0.99489766 97055 495 484074 0.99429883 4917787 50.67 2.57758
"139672" 356 "India" 2 "Medium" "2050-2055" 2053 1 "Male" 30 5 0.001642 0.00817812 0.99182188 96383 788 480043 0.99021975 4232758 43.916 2.624223
"139673" 356 "India" 2 "Medium" "2050-2055" 2053 2 "Female" 30 5 0.00090073 0.00449392 0.99550608 96754 435 482722 0.99485068 4651322 48.074 2.592416
"139674" 356 "India" 2 "Medium" "2050-2055" 2053 3 "Both" 30 5 0.001289 0.00642518 0.99357482 96559 620 481314 0.99242591 4433713 45.917 2.609076
"139675" 356 "India" 2 "Medium" "2050-2055" 2053 1 "Male" 35 5 0.00233523 0.01161199 0.98838801 95595 1110 475348 0.98643215 3752715 39.256 2.633936
"139676" 356 "India" 2 "Medium" "2050-2055" 2053 2 "Female" 35 5 0.00118979 0.00593216 0.99406784 96319 571 480237 0.99306862 4168600 43.279 2.622418
"139677" 356 "India" 2 "Medium" "2050-2055" 2053 3 "Both" 35 5 0.00178918 0.0089081 0.9910919 95939 855 477668 0.98960305 3952400 41.197 2.628446
"139678" 356 "India" 2 "Medium" "2050-2055" 2053 1 "Male" 40 5 0.00319685 0.01586494 0.98413506 94485 1499 468898 0.98033146 3277367 34.687 2.647988
"139679" 356 "India" 2 "Medium" "2050-2055" 2053 2 "Female" 40 5 0.00164046 0.00817096 0.99182904 95748 782 476908 0.98965156 3688363 38.522 2.660502
"139680" 356 "India" 2 "Medium" "2050-2055" 2053 3 "Both" 40 5 0.00245266 0.01219315 0.98780685 95084 1159 472702 0.98479374 3474731 36.544 2.653971
"139681" 356 "India" 2 "Medium" "2050-2055" 2053 1 "Male" 45 5 0.0049058 0.02425187 0.97574813 92986 2255 459676 0.96971396 2808469 30.203 2.670493
"139682" 356 "India" 2 "Medium" "2050-2055" 2053 2 "Female" 45 5 0.00261334 0.01298815 0.98701185 94965 1233 471973 0.9836599 3211456 33.817 2.68627
"139683" 356 "India" 2 "Medium" "2050-2055" 2053 3 "Both" 45 5 0.00380343 0.01885067 0.98114933 93925 1771 465514 0.97644226 3002030 31.962 2.67808
"139684" 356 "India" 2 "Medium" "2050-2055" 2053 1 "Male" 50 5 0.00761097 0.03739221 0.96260779 90731 3393 445754 0.95293624 2348793 25.888 2.67154
"139685" 356 "India" 2 "Medium" "2050-2055" 2053 2 "Female" 50 5 0.00411757 0.02039464 0.97960536 93732 1912 464261 0.97314429 2739483 29.227 2.69894
"139686" 356 "India" 2 "Medium" "2050-2055" 2053 3 "Both" 50 5 0.00591513 0.02917611 0.97082389 92154 2689 454547 0.96278856 2536516 27.525 2.684841
"139687" 356 "India" 2 "Medium" "2050-2055" 2053 1 "Male" 55 5 0.01206034 0.05865634 0.94134366 87338 5123 424775 0.92490926 1903039 21.789 2.674119
"139688" 356 "India" 2 "Medium" "2050-2055" 2053 2 "Female" 55 5 0.00707654 0.03481941 0.96518059 91820 3197 451792 0.95370303 2275222 24.779 2.713986
"139689" 356 "India" 2 "Medium" "2050-2055" 2053 3 "Both" 55 5 0.00960635 0.0469907 0.9530093 89466 4204 437633 0.93915992 2081968 23.271 2.693749
"139690" 356 "India" 2 "Medium" "2050-2055" 2053 1 "Male" 60 5 0.01980562 0.09464438 0.90535562 82215 7781 392879 0.88044267 1478264 17.98 2.661371
"139691" 356 "India" 2 "Medium" "2050-2055" 2053 2 "Female" 60 5 0.01234559 0.06002291 0.93997709 88623 5319 430876 0.92206705 1823430 20.575 2.699058
"139692" 356 "India" 2 "Medium" "2050-2055" 2053 3 "Both" 60 5 0.01604894 0.07736457 0.92263543 85262 6596 411007 0.90154995 1644335 19.286 2.680349
"139693" 356 "India" 2 "Medium" "2050-2055" 2053 1 "Male" 65 5 0.03189854 0.14823783 0.85176217 74434 11034 345907 0.8201026 1085385 14.582 2.619811
"139694" 356 "India" 2 "Medium" "2050-2055" 2053 2 "Female" 65 5 0.02082702 0.09932934 0.90067066 83304 8275 397296 0.87093641 1392554 16.717 2.676958
"139695" 356 "India" 2 "Medium" "2050-2055" 2053 3 "Both" 65 5 0.0261583 0.12321539 0.87678461 78665 9693 370544 0.84650202 1233328 15.678 2.64944
"139696" 356 "India" 2 "Medium" "2050-2055" 2053 1 "Male" 70 5 0.04842642 0.21668078 0.78331922 63400 13738 283679 0.7392156 739478 11.664 2.574465
"139697" 356 "India" 2 "Medium" "2050-2055" 2053 2 "Female" 70 5 0.0355707 0.1640451 0.8359549 75029 12308 346020 0.79718418 995258 13.265 2.633603
"139698" 356 "India" 2 "Medium" "2050-2055" 2053 3 "Both" 70 5 0.04154745 0.1889448 0.8110552 68973 13032 313666 0.77027313 862784 12.509 2.606109
"139699" 356 "India" 2 "Medium" "2050-2055" 2053 1 "Male" 75 5 0.07401413 0.31252519 0.68747481 49662 15521 209700 0.63713658 455799 9.178 2.512222
"139700" 356 "India" 2 "Medium" "2050-2055" 2053 2 "Female" 75 5 0.05647565 0.24837501 0.75162499 62721 15578 275842 0.69681395 649238 10.351 2.575898
"139701" 356 "India" 2 "Medium" "2050-2055" 2053 3 "Both" 75 5 0.06429052 0.27767185 0.72232815 55941 15533 241609 0.67012194 549118 9.816 2.547525
"139702" 356 "India" 2 "Medium" "2050-2055" 2053 1 "Male" 80 5 0.10764671 0.42125677 0.57874323 34142 14382 133608 0.52929124 246099 7.208 2.420402
"139703" 356 "India" 2 "Medium" "2050-2055" 2053 2 "Female" 80 5 0.09011744 0.36742708 0.63257292 47143 17321 192210 0.57621148 373396 7.921 2.488489
"139704" 356 "India" 2 "Medium" "2050-2055" 2053 3 "Both" 80 5 0.09756567 0.39093199 0.60906801 40407 15797 161907 0.55607425 307509 7.61 2.459558
"139705" 356 "India" 2 "Medium" "2050-2055" 2053 1 "Male" 85 15 0.17565194 NA NA 19759 19759 112491 NA 112491 5.693 5.693077
"139706" 356 "India" 2 "Medium" "2050-2055" 2053 2 "Female" 85 15 0.16458882 NA NA 29821 29821 181186 NA 181186 6.076 6.075747
"139707" 356 "India" 2 "Medium" "2050-2055" 2053 3 "Both" 85 15 0.16902842 NA NA 24611 24611 145602 NA 145602 5.916 5.916165
"139708" 356 "India" 2 "Medium" "2055-2060" 2058 1 "Male" 0 1 0.01351172 0.01334598 0.98665402 100000 1335 98773 0.98546549 7237360 72.374 0.08087
"139709" 356 "India" 2 "Medium" "2055-2060" 2058 2 "Female" 0 1 0.01381849 0.01364711 0.98635289 100000 1365 98760 0.98467142 7654840 76.548 0.091238
"139710" 356 "India" 2 "Medium" "2055-2060" 2058 3 "Both" 0 1 0.01365921 0.01349075 0.98650925 100000 1349 98767 0.98508857 7437895 74.379 0.085855
"139711" 356 "India" 2 "Medium" "2055-2060" 2058 1 "Male" 1 4 0.00074665 0.00298128 0.99701872 98665 294 393959 0.99732416 7138587 72.351 1.612789
"139712" 356 "India" 2 "Medium" "2055-2060" 2058 2 "Female" 1 4 0.00098166 0.00391702 0.99608298 98635 386 393576 0.99690417 7556080 76.606 1.501669
"139713" 356 "India" 2 "Medium" "2055-2060" 2058 3 "Both" 1 4 0.00085963 0.00343133 0.99656867 98651 339 393778 0.99711693 7339128 74.395 1.559366
"139714" 356 "India" 2 "Medium" "2055-2060" 2058 1 "Male" 5 5 0.00035978 0.00179726 0.99820274 98371 177 491414 0.99829376 6744627 68.563 2.5
"139715" 356 "India" 2 "Medium" "2055-2060" 2058 2 "Female" 5 5 0.0003443 0.00171999 0.99828001 98249 169 490812 0.99848983 7162504 72.902 2.43685
"139716" 356 "India" 2 "Medium" "2055-2060" 2058 3 "Both" 5 5 0.00035234 0.00176014 0.99823986 98312 173 491124 0.99838842 6945350 70.646 2.46966
"139717" 356 "India" 2 "Medium" "2055-2060" 2058 1 "Male" 10 5 0.00032327 0.00161506 0.99838494 98194 159 490576 0.99784602 6253213 63.682 2.5
"139718" 356 "India" 2 "Medium" "2055-2060" 2058 2 "Female" 10 5 0.00027067 0.00135243 0.99864757 98080 133 490070 0.99824232 6671693 68.023 2.516593
"139719" 356 "India" 2 "Medium" "2055-2060" 2058 3 "Both" 10 5 0.000298 0.00148887 0.99851113 98139 146 490333 0.9980347 6454226 65.766 2.507973
"139720" 356 "India" 2 "Medium" "2055-2060" 2058 1 "Male" 15 5 0.00059194 0.00295571 0.99704429 98036 290 489519 0.99617568 5762637 58.781 2.721544
"139721" 356 "India" 2 "Medium" "2055-2060" 2058 2 "Female" 15 5 0.00046458 0.00232041 0.99767959 97947 227 489209 0.99721243 6181622 63.112 2.678746
"139722" 356 "India" 2 "Medium" "2055-2060" 2058 3 "Both" 15 5 0.00053081 0.00265081 0.99734919 97993 260 489369 0.99666973 5963893 60.86 2.701002
"139723" 356 "India" 2 "Medium" "2055-2060" 2058 1 "Male" 20 5 0.00094184 0.00469874 0.99530126 97746 459 487647 0.99470356 5273118 53.947 2.64096
"139724" 356 "India" 2 "Medium" "2055-2060" 2058 2 "Female" 20 5 0.00064134 0.00320177 0.99679823 97720 313 487845 0.99660968 5692414 58.252 2.587286
"139725" 356 "India" 2 "Medium" "2055-2060" 2058 3 "Both" 20 5 0.00079794 0.00398213 0.99601787 97733 389 487739 0.99561407 5474524 56.015 2.615257
"139726" 356 "India" 2 "Medium" "2055-2060" 2058 1 "Male" 25 5 0.00117548 0.00586083 0.99413917 97287 570 485064 0.99335421 4785471 49.189 2.597529
"139727" 356 "India" 2 "Medium" "2055-2060" 2058 2 "Female" 25 5 0.00071093 0.0035485 0.9964515 97407 346 486191 0.99614716 5204568 53.431 2.556917
"139728" 356 "India" 2 "Medium" "2055-2060" 2058 3 "Both" 25 5 0.00095349 0.00475646 0.99524354 97344 463 485600 0.99468654 4986785 51.228 2.578122
"139729" 356 "India" 2 "Medium" "2055-2060" 2058 1 "Male" 30 5 0.00152191 0.00758214 0.99241786 96717 733 481841 0.99094205 4300407 44.464 2.623722
"139730" 356 "India" 2 "Medium" "2055-2060" 2058 2 "Female" 30 5 0.00084887 0.00423568 0.99576432 97061 411 484318 0.99514376 4718377 48.612 2.593363
"139731" 356 "India" 2 "Medium" "2055-2060" 2058 3 "Both" 30 5 0.00120066 0.00598611 0.99401389 96881 580 483020 0.99294724 4501185 46.461 2.609231
"139732" 356 "India" 2 "Medium" "2055-2060" 2058 1 "Male" 35 5 0.00216141 0.01075207 0.98924793 95983 1032 477476 0.9874 3818566 39.784 2.635256
"139733" 356 "India" 2 "Medium" "2055-2060" 2058 2 "Female" 35 5 0.00112241 0.00559711 0.99440289 96650 541 481966 0.9934528 4234059 43.808 2.623171
"139734" 356 "India" 2 "Medium" "2055-2060" 2058 3 "Both" 35 5 0.00166538 0.00829414 0.99170586 96301 799 479613 0.99029441 4018165 41.725 2.629487
"139735" 356 "India" 2 "Medium" "2055-2060" 2058 1 "Male" 40 5 0.00297669 0.0147801 0.9852199 94951 1403 471460 0.98161009 3341090 35.187 2.650999
"139736" 356 "India" 2 "Medium" "2055-2060" 2058 2 "Female" 40 5 0.00155056 0.00772481 0.99227519 96109 742 478811 0.99021539 3752093 39.04 2.661058
"139737" 356 "India" 2 "Medium" "2055-2060" 2058 3 "Both" 40 5 0.00229448 0.01141104 0.98858896 95503 1090 474958 0.98572926 3538551 37.052 2.655811
"139738" 356 "India" 2 "Medium" "2055-2060" 2058 1 "Male" 45 5 0.00459662 0.02273987 0.97726013 93548 2127 462790 0.97153956 2869630 30.676 2.673201
"139739" 356 "India" 2 "Medium" "2055-2060" 2058 2 "Female" 45 5 0.0024697 0.01227835 0.98772165 95367 1171 474126 0.98456146 3273282 34.323 2.686205
"139740" 356 "India" 2 "Medium" "2055-2060" 2058 3 "Both" 45 5 0.00357476 0.01772674 0.98227326 94413 1674 468180 0.97781214 3063593 32.449 2.679449
"139741" 356 "India" 2 "Medium" "2055-2060" 2058 1 "Male" 50 5 0.00715736 0.03520085 0.96479915 91421 3218 449619 0.95556282 2406840 26.327 2.67421
"139742" 356 "India" 2 "Medium" "2055-2060" 2058 2 "Female" 50 5 0.00388513 0.01925347 0.98074653 94196 1814 466806 0.97469277 2799157 29.716 2.698281
"139743" 356 "India" 2 "Medium" "2055-2060" 2058 3 "Both" 50 5 0.00557255 0.02750801 0.97249199 92739 2551 457792 0.96486314 2595413 27.986 2.685868
"139744" 356 "India" 2 "Medium" "2055-2060" 2058 1 "Male" 55 5 0.01139419 0.05550164 0.94449836 88203 4895 429639 0.92888402 1957222 22.19 2.676598
"139745" 356 "India" 2 "Medium" "2055-2060" 2058 2 "Female" 55 5 0.00665106 0.03275709 0.96724291 92382 3026 454992 0.95652404 2332351 25.247 2.713302
"139746" 356 "India" 2 "Medium" "2055-2060" 2058 3 "Both" 55 5 0.00906752 0.04440927 0.95559073 90188 4005 441707 0.94249074 2137620 23.702 2.694603
"139747" 356 "India" 2 "Medium" "2055-2060" 2058 1 "Male" 60 5 0.01872303 0.08969306 0.91030694 83307 7472 399085 0.88641996 1527583 18.337 2.664477
"139748" 356 "India" 2 "Medium" "2055-2060" 2058 2 "Female" 60 5 0.01156176 0.0563117 0.9436883 89356 5032 435211 0.92672791 1877359 21.01 2.700569
"139749" 356 "India" 2 "Medium" "2055-2060" 2058 3 "Both" 60 5 0.01514322 0.07314899 0.92685101 86183 6304 416305 0.90672378 1695913 19.678 2.682518
"139750" 356 "India" 2 "Medium" "2055-2060" 2058 1 "Male" 65 5 0.03025984 0.14115652 0.85884348 75835 10705 353757 0.82793384 1128498 14.881 2.625428
"139751" 356 "India" 2 "Medium" "2055-2060" 2058 2 "Female" 65 5 0.01956568 0.09358225 0.90641775 84324 7891 403322 0.87805171 1442148 17.102 2.680971
"139752" 356 "India" 2 "Medium" "2055-2060" 2058 3 "Both" 65 5 0.02475344 0.11697438 0.88302562 79879 9344 377474 0.85384265 1279608 16.019 2.654027
"139753" 356 "India" 2 "Medium" "2055-2060" 2058 1 "Male" 70 5 0.0462661 0.20805533 0.79194467 65130 13551 292887 0.74840001 774742 11.895 2.582027
"139754" 356 "India" 2 "Medium" "2055-2060" 2058 2 "Female" 70 5 0.03353845 0.15539365 0.84460635 76433 11877 354138 0.80689603 1038826 13.591 2.640175
"139755" 356 "India" 2 "Medium" "2055-2060" 2058 3 "Both" 70 5 0.03947864 0.18039393 0.81960607 70535 12724 322303 0.7796792 902135 12.79 2.613037
"139756" 356 "India" 2 "Medium" "2055-2060" 2058 1 "Male" 75 5 0.07125124 0.30279401 0.69720599 51580 15618 219197 0.646283 481855 9.342 2.521968
"139757" 356 "India" 2 "Medium" "2055-2060" 2058 2 "Female" 75 5 0.05366071 0.23752531 0.76247469 64556 15334 285752 0.70831181 684688 10.606 2.585221
"139758" 356 "India" 2 "Medium" "2055-2060" 2058 3 "Both" 75 5 0.06150997 0.26737207 0.73262793 57811 15457 251293 0.6805936 579832 10.03 2.556996
"139759" 356 "India" 2 "Medium" "2055-2060" 2058 1 "Male" 80 5 0.10483278 0.41296532 0.58703468 35962 14851 141663 0.53584459 262658 7.304 2.431447
"139760" 356 "India" 2 "Medium" "2055-2060" 2058 2 "Female" 80 5 0.08639778 0.35526721 0.64473279 49222 17487 202402 0.58761265 398936 8.105 2.500458
"139761" 356 "India" 2 "Medium" "2055-2060" 2058 3 "Both" 80 5 0.09420137 0.38039268 0.61960732 42354 16111 171028 0.56552286 328539 7.757 2.471245
"139762" 356 "India" 2 "Medium" "2055-2060" 2058 1 "Male" 85 15 0.17447641 NA NA 21111 21111 120995 NA 120995 5.731 5.731434
"139763" 356 "India" 2 "Medium" "2055-2060" 2058 2 "Female" 85 15 0.16147461 NA NA 31735 31735 196534 NA 196534 6.193 6.192924
"139764" 356 "India" 2 "Medium" "2055-2060" 2058 3 "Both" 85 15 0.16660977 NA NA 26243 26243 157510 NA 157510 6.002 6.002049
"139765" 356 "India" 2 "Medium" "2060-2065" 2063 1 "Male" 0 1 0.01205769 0.01192494 0.98807506 100000 1192 98899 0.98701005 7313690 73.137 0.076784
"139766" 356 "India" 2 "Medium" "2060-2065" 2063 2 "Female" 0 1 0.01233145 0.01219415 0.98780585 100000 1219 98887 0.9863005 7726260 77.263 0.086908
"139767" 356 "India" 2 "Medium" "2060-2065" 2063 3 "Both" 0 1 0.0121893 0.01205437 0.98794563 100000 1205 98893 0.98667332 7512008 75.12 0.081651
"139768" 356 "India" 2 "Medium" "2060-2065" 2063 1 "Male" 1 4 0.00066368 0.00265051 0.99734949 98808 262 394606 0.99762317 7214791 73.019 1.61707
"139769" 356 "India" 2 "Medium" "2060-2065" 2063 2 "Female" 1 4 0.00087257 0.00348269 0.99651731 98781 344 394264 0.99723996 7627373 77.215 1.504079
"139770" 356 "India" 2 "Medium" "2060-2065" 2063 3 "Both" 1 4 0.00076411 0.00305074 0.99694926 98795 301 394444 0.99743418 7413115 75.036 1.562748
"139771" 356 "India" 2 "Medium" "2060-2065" 2063 1 "Male" 5 5 0.00032176 0.00160748 0.99839252 98546 158 492332 0.99846384 6820185 69.208 2.5
"139772" 356 "India" 2 "Medium" "2060-2065" 2063 2 "Female" 5 5 0.00031147 0.0015561 0.9984439 98437 153 491789 0.99862872 7233110 73.48 2.429924
"139773" 356 "India" 2 "Medium" "2060-2065" 2063 3 "Both" 5 5 0.00031681 0.00158279 0.99841721 98493 156 492071 0.99854345 7018672 71.26 2.46633
"139774" 356 "India" 2 "Medium" "2060-2065" 2063 1 "Male" 10 5 0.00029316 0.00146472 0.99853528 98387 144 491576 0.99802482 6327853 64.316 2.5
"139775" 356 "India" 2 "Medium" "2060-2065" 2063 2 "Female" 10 5 0.00024794 0.00123895 0.99876105 98283 122 491115 0.99838227 6741321 68.591 2.518463
"139776" 356 "India" 2 "Medium" "2060-2065" 2063 3 "Both" 10 5 0.00027143 0.00135623 0.99864377 98337 133 491354 0.99819506 6526601 66.37 2.508872
"139777" 356 "India" 2 "Medium" "2060-2065" 2063 1 "Male" 15 5 0.00054758 0.00273452 0.99726548 98243 269 490605 0.99644866 5836277 59.406 2.726844
"139778" 356 "India" 2 "Medium" "2060-2065" 2063 2 "Female" 15 5 0.00042926 0.00214416 0.99785584 98162 210 490320 0.99741318 6250206 63.673 2.682272
"139779" 356 "India" 2 "Medium" "2060-2065" 2063 3 "Both" 15 5 0.00049072 0.00245083 0.99754917 98204 241 490467 0.99690958 6035247 61.456 2.705423
"139780" 356 "India" 2 "Medium" "2060-2065" 2063 1 "Male" 20 5 0.00087571 0.00436954 0.99563046 97974 428 488862 0.99508285 5345672 54.562 2.641357
"139781" 356 "India" 2 "Medium" "2060-2065" 2063 2 "Female" 20 5 0.00059731 0.00298228 0.99701772 97951 292 489052 0.99682919 5759886 58.804 2.590632
"139782" 356 "India" 2 "Medium" "2060-2065" 2063 3 "Both" 20 5 0.00074204 0.00370365 0.99629635 97963 363 488952 0.99591971 5544779 56.601 2.617001
"139783" 356 "India" 2 "Medium" "2060-2065" 2063 1 "Male" 25 5 0.00108875 0.00542956 0.99457044 97546 530 486459 0.99385154 4856810 49.79 2.596389
"139784" 356 "India" 2 "Medium" "2060-2065" 2063 2 "Female" 25 5 0.00066722 0.00333068 0.99666932 97659 325 487501 0.99637733 5270834 53.972 2.559204
"139785" 356 "India" 2 "Medium" "2060-2065" 2063 3 "Both" 25 5 0.00088672 0.00442409 0.99557591 97600 432 486956 0.9950598 5055828 51.801 2.578567
"139786" 356 "India" 2 "Medium" "2060-2065" 2063 1 "Male" 30 5 0.00140613 0.00700722 0.99299278 97017 680 483468 0.99163804 4370351 45.047 2.623132
"139787" 356 "India" 2 "Medium" "2060-2065" 2063 2 "Female" 30 5 0.00079896 0.00398715 0.99601285 97334 388 485735 0.99542609 4783332 49.144 2.594279
"139788" 356 "India" 2 "Medium" "2060-2065" 2063 3 "Both" 30 5 0.00111555 0.0055629 0.9944371 97169 541 484551 0.99344991 4568872 47.02 2.609324
"139789" 356 "India" 2 "Medium" "2060-2065" 2063 1 "Male" 35 5 0.00199398 0.00992312 0.99007688 96337 956 479425 0.98834042 3886883 40.347 2.636426
"139790" 356 "India" 2 "Medium" "2060-2065" 2063 2 "Female" 35 5 0.0010575 0.00527426 0.99472574 96946 511 483513 0.9938231 4297597 44.33 2.62396
"139791" 356 "India" 2 "Medium" "2060-2065" 2063 3 "Both" 35 5 0.00154598 0.00770169 0.99229831 96628 744 481377 0.99096609 4084321 42.268 2.630462
"139792" 356 "India" 2 "Medium" "2060-2065" 2063 1 "Male" 40 5 0.00276109 0.01371659 0.98628341 95381 1308 473835 0.98287655 3407459 35.725 2.653774
"139793" 356 "India" 2 "Medium" "2060-2065" 2063 2 "Female" 40 5 0.00146397 0.00729489 0.99270511 96434 703 480527 0.99075737 3814084 39.551 2.661706
"139794" 356 "India" 2 "Medium" "2060-2065" 2063 3 "Both" 40 5 0.0021399 0.01064611 0.98935389 95884 1021 477028 0.98665125 3602944 37.576 2.657573
"139795" 356 "India" 2 "Medium" "2060-2065" 2063 1 "Male" 45 5 0.00428816 0.0212292 0.9787708 94073 1997 465721 0.97337618 2933623 31.185 2.675735
"139796" 356 "India" 2 "Medium" "2060-2065" 2063 2 "Female" 45 5 0.00233205 0.01159769 0.98840231 95731 1110 476085 0.98542426 3333557 34.822 2.686229
"139797" 356 "India" 2 "Medium" "2060-2065" 2063 3 "Both" 45 5 0.00334831 0.01661256 0.98338744 94863 1576 470660 0.97917587 3125916 32.952 2.680777
"139798" 356 "India" 2 "Medium" "2060-2065" 2063 1 "Male" 50 5 0.00669952 0.03298425 0.96701575 92076 3037 453322 0.95823821 2467902 26.803 2.676817
"139799" 356 "India" 2 "Medium" "2060-2065" 2063 2 "Female" 50 5 0.00366338 0.01816373 0.98183627 94621 1719 469146 0.97616571 2857472 30.199 2.697692
"139800" 356 "India" 2 "Medium" "2060-2065" 2063 3 "Both" 50 5 0.00523112 0.02584288 0.97415712 93287 2411 460859 0.96693713 2655255 28.463 2.686913
"139801" 356 "India" 2 "Medium" "2060-2065" 2063 1 "Male" 55 5 0.01071424 0.05227138 0.94772862 89039 4654 434391 0.9329651 2014580 22.626 2.679082
"139802" 356 "India" 2 "Medium" "2060-2065" 2063 2 "Female" 55 5 0.0062484 0.03080179 0.96919821 92902 2862 457964 0.95919328 2388325 25.708 2.712655
"139803" 356 "India" 2 "Medium" "2060-2065" 2063 3 "Both" 55 5 0.00852995 0.04182752 0.95817248 90876 3801 445622 0.94583486 2194396 24.147 2.695503
"139804" 356 "India" 2 "Medium" "2060-2065" 2063 1 "Male" 60 5 0.01761536 0.08460098 0.91539902 84384 7139 405271 0.89258811 1580189 18.726 2.667678
"139805" 356 "India" 2 "Medium" "2060-2065" 2063 2 "Female" 60 5 0.01082381 0.05280569 0.94719431 90040 4755 439276 0.93113108 1930361 21.439 2.702113
"139806" 356 "India" 2 "Medium" "2060-2065" 2063 3 "Both" 60 5 0.0142355 0.06890649 0.93109351 87075 6000 421485 0.91188647 1748774 20.083 2.684815
"139807" 356 "India" 2 "Medium" "2060-2065" 2063 1 "Male" 65 5 0.02857646 0.13382371 0.86617629 77245 10337 361740 0.83611161 1174918 15.21 2.631248
"139808" 356 "India" 2 "Medium" "2060-2065" 2063 2 "Female" 65 5 0.01838109 0.08815427 0.91184573 85286 7518 409024 0.88478655 1491085 17.483 2.684997
"139809" 356 "India" 2 "Medium" "2060-2065" 2063 3 "Both" 65 5 0.02336947 0.11078573 0.88921427 81075 8982 384346 0.86109437 1327289 16.371 2.658699
"139810" 356 "India" 2 "Medium" "2060-2065" 2063 1 "Male" 70 5 0.04401484 0.19896728 0.80103272 66908 13313 302455 0.75819652 813178 12.154 2.589852
"139811" 356 "India" 2 "Medium" "2060-2065" 2063 2 "Female" 70 5 0.03162975 0.14719227 0.85280773 77767 11447 361899 0.81614834 1082061 13.914 2.646634
"139812" 356 "India" 2 "Medium" "2060-2065" 2063 3 "Both" 70 5 0.03745975 0.17196659 0.82803341 72093 12398 330958 0.78903137 942942 13.079 2.619905
"139813" 356 "India" 2 "Medium" "2060-2065" 2063 1 "Male" 75 5 0.06830758 0.29226919 0.70773081 53596 15664 229321 0.6563833 510723 9.529 2.532146
"139814" 356 "India" 2 "Medium" "2060-2065" 2063 2 "Female" 75 5 0.05100388 0.22714883 0.77285117 66321 15065 295363 0.7193827 720162 10.859 2.594352
"139815" 356 "India" 2 "Medium" "2060-2065" 2063 3 "Both" 75 5 0.05876031 0.25704534 0.74295466 59696 15344 261137 0.69116539 611984 10.252 2.566468
"139816" 356 "India" 2 "Medium" "2060-2065" 2063 1 "Male" 80 5 0.10168742 0.40352528 0.59647472 37931 15306 150522 0.54362744 281402 7.419 2.443261
"139817" 356 "India" 2 "Medium" "2060-2065" 2063 2 "Female" 80 5 0.08286111 0.34349635 0.65650365 51256 17606 212479 0.59872284 424799 8.288 2.512193
"139818" 356 "India" 2 "Medium" "2060-2065" 2063 3 "Both" 80 5 0.09083786 0.3696683 0.6303317 44351 16395 180489 0.57526543 350847 7.911 2.482986
"139819" 356 "India" 2 "Medium" "2060-2065" 2063 1 "Male" 85 15 0.17286859 NA NA 22625 22625 130880 NA 130880 5.785 5.784741
"139820" 356 "India" 2 "Medium" "2060-2065" 2063 2 "Female" 85 15 0.15848646 NA NA 33650 33650 212319 NA 212319 6.31 6.309687
"139821" 356 "India" 2 "Medium" "2060-2065" 2063 3 "Both" 85 15 0.16410021 NA NA 27956 27956 170359 NA 170359 6.094 6.093837
"139822" 356 "India" 2 "Medium" "2065-2070" 2068 1 "Male" 0 1 0.01079844 0.01069145 0.98930855 100000 1069 99009 0.98835015 7393440 73.934 0.073238
"139823" 356 "India" 2 "Medium" "2065-2070" 2068 2 "Female" 0 1 0.01104361 0.01093292 0.98906708 100000 1093 98998 0.98771369 7797310 77.973 0.08325
"139824" 356 "India" 2 "Medium" "2065-2070" 2068 3 "Both" 0 1 0.01091631 0.01080754 0.98919246 100000 1081 99004 0.98804817 7587775 75.878 0.078051
"139825" 356 "India" 2 "Medium" "2065-2070" 2068 1 "Male" 1 4 0.00059297 0.00236855 0.99763145 98931 234 395166 0.99788635 7294431 73.733 1.620787
"139826" 356 "India" 2 "Medium" "2065-2070" 2068 2 "Female" 1 4 0.00077961 0.0031124 0.9968876 98907 308 394859 0.99752693 7698312 77.834 1.506122
"139827" 356 "India" 2 "Medium" "2065-2070" 2068 3 "Both" 1 4 0.0006827 0.00272628 0.99727372 98919 270 395020 0.99770934 7488772 75.706 1.565659
"139828" 356 "India" 2 "Medium" "2065-2070" 2068 1 "Male" 5 5 0.00028561 0.00142701 0.99857299 98697 141 493131 0.99862725 6899265 69.904 2.5
"139829" 356 "India" 2 "Medium" "2065-2070" 2068 2 "Female" 5 5 0.00028262 0.00141208 0.99858792 98599 139 492636 0.99875173 7303453 74.072 2.422602
"139830" 356 "India" 2 "Medium" "2065-2070" 2068 3 "Both" 5 5 0.00028417 0.00141984 0.99858016 98650 140 492892 0.9986873 7093751 71.909 2.462809
"139831" 356 "India" 2 "Medium" "2065-2070" 2068 1 "Male" 10 5 0.00026386 0.00131842 0.99868158 98556 130 492454 0.99820284 6406134 65 2.5
"139832" 356 "India" 2 "Medium" "2065-2070" 2068 2 "Female" 10 5 0.00022755 0.0011371 0.9988629 98460 112 492021 0.99850923 6810818 69.174 2.520114
"139833" 356 "India" 2 "Medium" "2065-2070" 2068 3 "Both" 10 5 0.00024641 0.00123129 0.99876871 98509 121 492245 0.99834868 6600859 67.007 2.509666
"139834" 356 "India" 2 "Medium" "2065-2070" 2068 1 "Male" 15 5 0.00050245 0.00250939 0.99749061 98426 247 491569 0.9967291 5913681 60.083 2.73199
"139835" 356 "India" 2 "Medium" "2065-2070" 2068 2 "Female" 15 5 0.00039692 0.00198279 0.99801721 98348 195 491287 0.99759831 6318797 64.25 2.685463
"139836" 356 "India" 2 "Medium" "2065-2070" 2068 3 "Both" 15 5 0.00045173 0.00225632 0.99774368 98388 222 491433 0.99714505 6108613 62.087 2.709628
"139837" 356 "India" 2 "Medium" "2065-2070" 2068 1 "Male" 20 5 0.00080753 0.00403 0.99597 98179 396 489961 0.99547335 5422112 55.227 2.641658
"139838" 356 "India" 2 "Medium" "2065-2070" 2068 2 "Female" 20 5 0.00055647 0.00277861 0.99722139 98153 273 490107 0.9970344 5827510 59.372 2.593769
"139839" 356 "India" 2 "Medium" "2065-2070" 2068 3 "Both" 20 5 0.00068683 0.00342856 0.99657144 98166 337 490030 0.99622315 5617181 57.221 2.618635
"139840" 356 "India" 2 "Medium" "2065-2070" 2068 1 "Male" 25 5 0.00099977 0.00498687 0.99501313 97783 488 487743 0.9943611 4932151 50.44 2.595144
"139841" 356 "India" 2 "Medium" "2065-2070" 2068 2 "Female" 25 5 0.00062606 0.00312555 0.99687445 97880 306 488654 0.99659518 5337403 54.53 2.561297
"139842" 356 "India" 2 "Medium" "2065-2070" 2068 3 "Both" 25 5 0.00082019 0.00409283 0.99590717 97830 400 488179 0.9954327 5127151 52.409 2.578879
"139843" 356 "India" 2 "Medium" "2065-2070" 2068 1 "Male" 30 5 0.00128778 0.00641923 0.99358077 97295 625 484993 0.99234731 4444409 45.679 2.62256
"139844" 356 "India" 2 "Medium" "2065-2070" 2068 2 "Female" 30 5 0.00075154 0.0037509 0.9962491 97574 366 486990 0.99569562 4848749 49.693 2.595012
"139845" 356 "India" 2 "Medium" "2065-2070" 2068 3 "Both" 30 5 0.00103042 0.00513942 0.99486058 97429 501 485949 0.99395287 4638973 47.614 2.609339
"139846" 356 "India" 2 "Medium" "2065-2070" 2068 1 "Male" 35 5 0.00182383 0.00908003 0.99091997 96671 878 481281 0.98930073 3959416 40.958 2.637724
"139847" 356 "India" 2 "Medium" "2065-2070" 2068 2 "Female" 35 5 0.0009953 0.00496476 0.99503524 97208 483 484894 0.99418038 4361759 44.87 2.624523
"139848" 356 "India" 2 "Medium" "2065-2070" 2068 3 "Both" 35 5 0.00142652 0.00710856 0.99289144 96929 689 483011 0.99164215 4153023 42.846 2.631394
"139849" 356 "India" 2 "Medium" "2065-2070" 2068 1 "Male" 40 5 0.00254017 0.01262571 0.98737429 95793 1209 476132 0.98418009 3478135 36.309 2.656775
"139850" 356 "India" 2 "Medium" "2065-2070" 2068 2 "Female" 40 5 0.00137995 0.00687754 0.99312246 96725 665 482072 0.99128709 3876866 40.081 2.662077
"139851" 356 "India" 2 "Medium" "2065-2070" 2068 3 "Both" 40 5 0.00198358 0.00987208 0.99012792 96239 950 478974 0.98758836 3670013 38.134 2.659318
"139852" 356 "India" 2 "Medium" "2065-2070" 2068 1 "Male" 45 5 0.00397037 0.01967053 0.98032947 94584 1861 468599 0.97527371 3002003 31.739 2.678538
"139853" 356 "India" 2 "Medium" "2065-2070" 2068 2 "Female" 45 5 0.00219696 0.01092925 0.98907075 96060 1050 477872 0.98627305 3394794 35.34 2.686038
"139854" 356 "India" 2 "Medium" "2065-2070" 2068 3 "Both" 45 5 0.00311769 0.01547661 0.98452339 95289 1475 473029 0.98056938 3191039 33.488 2.682144
"139855" 356 "India" 2 "Medium" "2065-2070" 2068 1 "Male" 50 5 0.00622714 0.03069223 0.96930777 92723 2846 457013 0.96100971 2533404 27.322 2.679708
"139856" 356 "India" 2 "Medium" "2065-2070" 2068 2 "Female" 50 5 0.00344533 0.01709103 0.98290897 95010 1624 471312 0.97761539 2916922 30.701 2.696956
"139857" 356 "India" 2 "Medium" "2065-2070" 2068 3 "Both" 50 5 0.00488239 0.02413947 0.97586053 93815 2265 463838 0.96905878 2718011 28.972 2.688046
"139858" 356 "India" 2 "Medium" "2065-2070" 2068 1 "Male" 55 5 0.01001145 0.04892186 0.95107814 89877 4397 439194 0.93719419 2076392 23.103 2.681828
"139859" 356 "India" 2 "Medium" "2065-2070" 2068 2 "Female" 55 5 0.00585304 0.02887844 0.97112156 93386 2697 460762 0.96181446 2445610 26.188 2.711874
"139860" 356 "India" 2 "Medium" "2065-2070" 2068 3 "Both" 55 5 0.00798175 0.03918824 0.96081176 91550 3588 449486 0.94924583 2254173 24.622 2.696493
"139861" 356 "India" 2 "Medium" "2065-2070" 2068 1 "Male" 60 5 0.01647434 0.07932814 0.92067186 85480 6781 411610 0.89898576 1637198 19.153 2.671138
"139862" 356 "India" 2 "Medium" "2065-2070" 2068 2 "Female" 60 5 0.01010214 0.04936549 0.95063451 90690 4477 443167 0.93546472 1984849 21.886 2.703587
"139863" 356 "India" 2 "Medium" "2065-2070" 2068 3 "Both" 60 5 0.01331491 0.06458568 0.93541432 87962 5681 426673 0.91717586 1804687 20.517 2.687226
"139864" 356 "India" 2 "Medium" "2065-2070" 2068 1 "Male" 65 5 0.02684108 0.12620231 0.87379769 78699 9932 370031 0.84467186 1225588 15.573 2.637397
"139865" 356 "India" 2 "Medium" "2065-2070" 2068 2 "Female" 65 5 0.01721812 0.08279604 0.91720396 86213 7138 414567 0.89145732 1541681 17.882 2.688992
"139866" 356 "India" 2 "Medium" "2065-2070" 2068 3 "Both" 65 5 0.02195354 0.10441217 0.89558783 82281 8591 391334 0.86852678 1378015 16.748 2.663602
"139867" 356 "India" 2 "Medium" "2065-2070" 2068 1 "Male" 70 5 0.04166744 0.18938313 0.81061687 68767 13023 312555 0.7686352 855557 12.441 2.598046
"139868" 356 "India" 2 "Medium" "2065-2070" 2068 2 "Female" 70 5 0.02974961 0.13904002 0.86095998 79075 10995 369569 0.82541747 1127114 14.254 2.653013
"139869" 356 "India" 2 "Medium" "2065-2070" 2068 3 "Both" 70 5 0.0354165 0.16335306 0.83664694 73690 12037 339884 0.79860721 986681 13.39 2.626876
"139870" 356 "India" 2 "Medium" "2065-2070" 2068 1 "Male" 75 5 0.06518481 0.28092828 0.71907172 55744 15660 240241 0.66744761 543002 9.741 2.542861
"139871" 356 "India" 2 "Medium" "2065-2070" 2068 2 "Female" 75 5 0.04835472 0.21666465 0.78333535 68080 14751 305049 0.73069516 757545 11.127 2.603367
"139872" 356 "India" 2 "Medium" "2065-2070" 2068 3 "Both" 75 5 0.05597451 0.24643529 0.75356471 61653 15193 271434 0.70217549 646797 10.491 2.575973
"139873" 356 "India" 2 "Medium" "2065-2070" 2068 1 "Male" 80 5 0.09822878 0.39294592 0.60705408 40084 15751 160348 0.55261141 302762 7.553 2.455919
"139874" 356 "India" 2 "Medium" "2065-2070" 2068 2 "Female" 80 5 0.07926859 0.33131327 0.66868673 53330 17669 222898 0.61040101 452496 8.485 2.52388
"139875" 356 "India" 2 "Medium" "2065-2070" 2068 3 "Both" 80 5 0.08734298 0.3583156 0.6416844 46459 16647 190594 0.58574101 375363 8.079 2.494938
"139876" 356 "India" 2 "Medium" "2065-2070" 2068 1 "Male" 85 15 0.17086227 NA NA 24333 24333 142413 NA 142413 5.853 5.852667
"139877" 356 "India" 2 "Medium" "2065-2070" 2068 2 "Female" 85 15 0.15531805 NA NA 35661 35661 229598 NA 229598 6.438 6.438402
"139878" 356 "India" 2 "Medium" "2065-2070" 2068 3 "Both" 85 15 0.16134785 NA NA 29812 29812 184769 NA 184769 6.198 6.19779
"139879" 356 "India" 2 "Medium" "2070-2075" 2073 1 "Male" 0 1 0.00975296 0.00966532 0.99033468 100000 967 99101 0.9894658 7477990 74.78 0.070288
"139880" 356 "India" 2 "Medium" "2070-2075" 2073 2 "Female" 0 1 0.00997439 0.00988372 0.99011628 100000 988 99091 0.9888904 7864590 78.646 0.080282
"139881" 356 "India" 2 "Medium" "2070-2075" 2073 3 "Both" 0 1 0.00985942 0.00977032 0.99022968 100000 977 99096 0.98919284 7664386 76.644 0.075093
"139882" 356 "India" 2 "Medium" "2070-2075" 2073 1 "Male" 1 4 0.0005344 0.00213491 0.99786509 99033 211 395631 0.9981163 7378889 74.509 1.623878
"139883" 356 "India" 2 "Medium" "2070-2075" 2073 2 "Female" 1 4 0.00070261 0.00280553 0.99719447 99012 278 395354 0.99776498 7765499 78.43 1.507788
"139884" 356 "India" 2 "Medium" "2070-2075" 2073 3 "Both" 1 4 0.00061527 0.00245741 0.99754259 99023 243 395500 0.99794377 7565289 76.399 1.568066
"139885" 356 "India" 2 "Medium" "2070-2075" 2073 1 "Male" 5 5 0.00025049 0.00125168 0.99874832 98822 124 493801 0.99878759 6983257 70.665 2.5
"139886" 356 "India" 2 "Medium" "2070-2075" 2073 2 "Female" 5 5 0.00025809 0.00128957 0.99871043 98734 127 493340 0.99885726 7370145 74.647 2.415018
"139887" 356 "India" 2 "Medium" "2070-2075" 2073 3 "Both" 5 5 0.00025414 0.00126989 0.99873011 98780 125 493579 0.99882104 7169789 72.584 2.459164
"139888" 356 "India" 2 "Medium" "2070-2075" 2073 1 "Male" 10 5 0.00023476 0.00117309 0.99882691 98698 116 493202 0.99838386 6489456 65.75 2.5
"139889" 356 "India" 2 "Medium" "2070-2075" 2073 2 "Female" 10 5 0.00020984 0.00104863 0.99895137 98607 103 492776 0.99862068 6876805 69.74 2.52162
"139890" 356 "India" 2 "Medium" "2070-2075" 2073 3 "Both" 10 5 0.00022278 0.00111328 0.99888672 98654 110 492998 0.99849647 6676210 67.673 2.51039
"139891" 356 "India" 2 "Medium" "2070-2075" 2073 1 "Male" 15 5 0.00045556 0.00227548 0.99772452 98583 224 492405 0.9970232 5996254 60.825 2.737046
"139892" 356 "India" 2 "Medium" "2070-2075" 2073 2 "Female" 15 5 0.00036827 0.00183979 0.99816021 98503 181 492097 0.99776357 6384028 64.81 2.688198
"139893" 356 "India" 2 "Medium" "2070-2075" 2073 3 "Both" 15 5 0.00041361 0.00206609 0.99793391 98544 204 492256 0.99737766 6183212 62.745 2.713568
"139894" 356 "India" 2 "Medium" "2070-2075" 2073 1 "Male" 20 5 0.00073577 0.00367249 0.99632751 98358 361 490939 0.99588349 5503849 55.957 2.641855
"139895" 356 "India" 2 "Medium" "2070-2075" 2073 2 "Female" 20 5 0.00051978 0.00259568 0.99740432 98322 255 490996 0.99721984 5891932 59.925 2.59662
"139896" 356 "India" 2 "Medium" "2070-2075" 2073 3 "Both" 20 5 0.00063193 0.00315492 0.99684508 98341 310 490965 0.99652597 5690956 57.87 2.620107
"139897" 356 "India" 2 "Medium" "2070-2075" 2073 1 "Male" 25 5 0.00090669 0.00452357 0.99547643 97997 443 488918 0.99489299 5012909 51.154 2.593783
"139898" 356 "India" 2 "Medium" "2070-2075" 2073 2 "Female" 25 5 0.00058867 0.00293912 0.99706088 98067 288 489631 0.99679395 5400936 55.074 2.563189
"139899" 356 "India" 2 "Medium" "2070-2075" 2073 3 "Both" 25 5 0.00075369 0.0037616 0.9962384 98031 369 489260 0.99580645 5199991 53.045 2.579065
"139900" 356 "India" 2 "Medium" "2070-2075" 2073 1 "Male" 30 5 0.00116462 0.005807 0.994193 97554 566 486422 0.99308285 4523991 46.374 2.622051
"139901" 356 "India" 2 "Medium" "2070-2075" 2073 2 "Female" 30 5 0.00070814 0.00353467 0.99646533 97778 346 488061 0.99594299 4911305 50.229 2.595598
"139902" 356 "India" 2 "Medium" "2070-2075" 2073 3 "Both" 30 5 0.00094501 0.00471438 0.99528562 97662 460 487208 0.99445761 4710731 48.235 2.609325
"139903" 356 "India" 2 "Medium" "2070-2075" 2073 1 "Male" 35 5 0.00164795 0.00820784 0.99179216 96987 796 483057 0.99029737 4037569 41.63 2.639274
"139904" 356 "India" 2 "Medium" "2070-2075" 2073 2 "Female" 35 5 0.00093809 0.00468 0.99532 97433 456 486081 0.99451024 4423243 45.398 2.624941
"139905" 356 "India" 2 "Medium" "2070-2075" 2073 3 "Both" 35 5 0.00130667 0.00651322 0.99348678 97201 633 484508 0.99232323 4223523 43.451 2.632383
"139906" 356 "India" 2 "Medium" "2070-2075" 2073 1 "Male" 40 5 0.00231032 0.0114895 0.9885105 96191 1105 478370 0.98554079 3554512 36.953 2.660207
"139907" 356 "India" 2 "Medium" "2070-2075" 2073 2 "Female" 40 5 0.00130215 0.00649098 0.99350902 96977 629 483413 0.99177951 3937162 40.599 2.662284
"139908" 356 "India" 2 "Medium" "2070-2075" 2073 3 "Both" 40 5 0.00182568 0.00908957 0.99091043 96568 878 480788 0.98853773 3739015 38.719 2.661205
"139909" 356 "India" 2 "Medium" "2070-2075" 2073 1 "Male" 45 5 0.00363872 0.01804142 0.98195858 95086 1715 471453 0.97725767 3076142 32.351 2.681812
"139910" 356 "India" 2 "Medium" "2070-2075" 2073 2 "Female" 45 5 0.00207115 0.01030633 0.98969367 96347 993 479439 0.9870646 3453749 35.847 2.685721
"139911" 356 "India" 2 "Medium" "2070-2075" 2073 3 "Both" 45 5 0.00288405 0.01432456 0.98567544 95690 1371 475277 0.9819828 3258227 34.05 2.683694
"139912" 356 "India" 2 "Medium" "2070-2075" 2073 1 "Male" 50 5 0.00573433 0.02829572 0.97170428 93371 2642 460731 0.96391077 2604689 27.896 2.683057
"139913" 356 "India" 2 "Medium" "2070-2075" 2073 2 "Female" 50 5 0.00324216 0.0160906 0.9839094 95354 1534 473237 0.97896726 2974310 31.192 2.696132
"139914" 356 "India" 2 "Medium" "2070-2075" 2073 3 "Both" 50 5 0.00452946 0.02241271 0.97758729 94320 2114 466714 0.97120685 2782949 29.505 2.689378
"139915" 356 "India" 2 "Medium" "2070-2075" 2073 1 "Male" 55 5 0.00927802 0.04541464 0.95458536 90729 4120 444104 0.94161682 2143958 23.63 2.684974
"139916" 356 "India" 2 "Medium" "2070-2075" 2073 2 "Female" 55 5 0.00548514 0.02708564 0.97291436 93820 2541 463284 0.96425585 2501073 26.658 2.710993
"139917" 356 "India" 2 "Medium" "2070-2075" 2073 3 "Both" 55 5 0.00742905 0.03652061 0.96347939 92206 3367 453276 0.95268098 2316235 25.12 2.697658
"139918" 356 "India" 2 "Medium" "2070-2075" 2073 1 "Male" 60 5 0.01528892 0.07382046 0.92617954 86608 6393 418176 0.90567895 1699854 19.627 2.674962
"139919" 356 "India" 2 "Medium" "2070-2075" 2073 2 "Female" 60 5 0.00943242 0.04616277 0.95383723 91279 4214 446724 0.93950664 2037790 22.325 2.704963
"139920" 356 "India" 2 "Medium" "2070-2075" 2073 3 "Both" 60 5 0.01239406 0.06024529 0.93975471 88838 5352 431827 0.92249015 1862959 20.97 2.689792
"139921" 356 "India" 2 "Medium" "2070-2075" 2073 1 "Male" 65 5 0.02503706 0.11821223 0.88178777 80215 9482 378733 0.85371207 1281679 15.978 2.643991
"139922" 356 "India" 2 "Medium" "2070-2075" 2073 2 "Female" 65 5 0.01613738 0.07779065 0.92220935 87065 6773 419700 0.89770596 1591066 18.274 2.692856
"139923" 356 "India" 2 "Medium" "2070-2075" 2073 3 "Both" 65 5 0.02053944 0.09800437 0.90199563 83486 8182 398357 0.87603163 1431132 17.142 2.668686
"139924" 356 "India" 2 "Medium" "2070-2075" 2073 1 "Male" 70 5 0.0391991 0.17918541 0.82081459 70732 12674 323329 0.77985776 902946 12.766 2.60673
"139925" 356 "India" 2 "Medium" "2070-2075" 2073 2 "Female" 70 5 0.02799934 0.13138532 0.86861468 80292 10549 376767 0.83417005 1171366 14.589 2.659121
"139926" 356 "India" 2 "Medium" "2070-2075" 2073 3 "Both" 70 5 0.03336516 0.1546199 0.8453801 75304 11644 348973 0.8083042 1032775 13.715 2.63402
"139927" 356 "India" 2 "Medium" "2070-2075" 2073 1 "Male" 75 5 0.06184616 0.26860219 0.73139781 58058 15595 252150 0.67966994 579617 9.983 2.554264
"139928" 356 "India" 2 "Medium" "2070-2075" 2073 2 "Female" 75 5 0.04587108 0.20671187 0.79328813 69743 14417 314288 0.74152302 794598 11.393 2.611969
"139929" 356 "India" 2 "Medium" "2070-2075" 2073 3 "Both" 75 5 0.05319207 0.23569041 0.76430959 63661 15004 282076 0.7133426 683802 10.741 2.585524
"139930" 356 "India" 2 "Medium" "2070-2075" 2073 1 "Male" 80 5 0.0944041 0.38100625 0.61899375 42464 16179 171379 0.56302924 327467 7.712 2.469616
"139931" 356 "India" 2 "Medium" "2070-2075" 2073 2 "Female" 80 5 0.07586301 0.31955835 0.68044165 55326 17680 233052 0.62177627 480310 8.681 2.53506
"139932" 356 "India" 2 "Medium" "2070-2075" 2073 3 "Both" 80 5 0.08385221 0.34676749 0.65323251 48657 16872 201217 0.5965214 401726 8.256 2.506861
"139933" 356 "India" 2 "Medium" "2070-2075" 2073 1 "Male" 85 15 0.16839684 NA NA 26285 26285 156088 NA 156088 5.938 5.938354
"139934" 356 "India" 2 "Medium" "2070-2075" 2073 2 "Female" 85 15 0.15225513 NA NA 37646 37646 247259 NA 247259 6.568 6.567923
"139935" 356 "India" 2 "Medium" "2070-2075" 2073 3 "Both" 85 15 0.15851675 NA NA 31784 31784 200509 NA 200509 6.308 6.308481
"139936" 356 "India" 2 "Medium" "2075-2080" 2078 1 "Male" 0 1 0.00883285 0.0087607 0.9912393 100000 876 99183 0.99045034 7563950 75.64 0.067687
"139937" 356 "India" 2 "Medium" "2075-2080" 2078 2 "Female" 0 1 0.00903339 0.00895874 0.99104126 100000 896 99174 0.989929 7930840 79.308 0.077658
"139938" 356 "India" 2 "Medium" "2075-2080" 2078 3 "Both" 0 1 0.00892926 0.00885591 0.99114409 100000 886 99179 0.99020306 7741230 77.412 0.072481
"139939" 356 "India" 2 "Medium" "2075-2080" 2078 1 "Male" 1 4 0.00048276 0.00192883 0.99807117 99124 191 396042 0.99829514 7464767 75.307 1.626604
"139940" 356 "India" 2 "Medium" "2075-2080" 2078 2 "Female" 1 4 0.00063471 0.00253483 0.99746517 99104 251 395791 0.99797536 7831666 79.025 1.509275
"139941" 356 "India" 2 "Medium" "2075-2080" 2078 3 "Both" 1 4 0.00055581 0.00222025 0.99777975 99114 220 395923 0.99813811 7642051 77.103 1.570196
"139942" 356 "India" 2 "Medium" "2075-2080" 2078 1 "Male" 5 5 0.00022881 0.00114342 0.99885658 98933 113 494381 0.99890172 7068725 71.45 2.5
"139943" 356 "India" 2 "Medium" "2075-2080" 2078 2 "Female" 5 5 0.00023596 0.0011791 0.9988209 98853 117 493962 0.99895308 7435876 75.222 2.407342
"139944" 356 "India" 2 "Medium" "2075-2080" 2078 3 "Both" 5 5 0.00023225 0.00116056 0.99883944 98894 115 494180 0.99892633 7246128 73.271 2.455473
"139945" 356 "India" 2 "Medium" "2075-2080" 2078 1 "Male" 10 5 0.00021073 0.00105309 0.99894691 98820 104 493838 0.99854063 6574344 66.529 2.5
"139946" 356 "India" 2 "Medium" "2075-2080" 2078 2 "Female" 10 5 0.00019354 0.00096722 0.99903278 98736 95 493445 0.99872409 6941913 70.308 2.523072
"139947" 356 "India" 2 "Medium" "2075-2080" 2078 3 "Both" 10 5 0.00020247 0.00101183 0.99898817 98780 100 493649 0.99862785 6751949 68.354 2.511088
"139948" 356 "India" 2 "Medium" "2075-2080" 2078 1 "Male" 15 5 0.00041299 0.00206301 0.99793699 98716 204 493117 0.99730279 6080506 61.596 2.738648
"139949" 356 "India" 2 "Medium" "2075-2080" 2078 2 "Female" 15 5 0.00034149 0.0017061 0.9982939 98641 168 492816 0.99791919 6448468 65.373 2.690679
"139950" 356 "India" 2 "Medium" "2075-2080" 2078 3 "Both" 15 5 0.00037862 0.00189148 0.99810852 98680 187 492972 0.9975981 6258299 63.42 2.715592
"139951" 356 "India" 2 "Medium" "2075-2080" 2078 1 "Male" 20 5 0.00066529 0.00332121 0.99667879 98512 327 491787 0.99629488 5587389 56.718 2.639485
"139952" 356 "India" 2 "Medium" "2075-2080" 2078 2 "Female" 20 5 0.00048502 0.00242229 0.99757771 98473 239 491790 0.99739685 5955652 60.48 2.599303
"139953" 356 "India" 2 "Medium" "2075-2080" 2078 3 "Both" 20 5 0.00057862 0.00288913 0.99711087 98493 285 491788 0.99682481 5765328 58.535 2.620167
"139954" 356 "India" 2 "Medium" "2075-2080" 2078 1 "Male" 25 5 0.00081208 0.00405246 0.99594754 98185 398 489965 0.99543869 5095602 51.898 2.590925
"139955" 356 "India" 2 "Medium" "2075-2080" 2078 2 "Female" 25 5 0.00055274 0.00275998 0.99724002 98234 271 490510 0.99698563 5463862 55.621 2.564963
"139956" 356 "India" 2 "Medium" "2075-2080" 2078 3 "Both" 25 5 0.00068732 0.0034309 0.9965691 98208 337 490226 0.99618231 5273540 53.697 2.578436
"139957" 356 "India" 2 "Medium" "2075-2080" 2078 1 "Male" 30 5 0.00103772 0.0051758 0.9948242 97787 506 487730 0.99383895 4605637 47.099 2.621181
"139958" 356 "India" 2 "Medium" "2075-2080" 2078 2 "Female" 30 5 0.00066619 0.00332562 0.99667438 97963 326 489031 0.99618245 4973352 50.768 2.596119
"139959" 356 "India" 2 "Medium" "2075-2080" 2078 3 "Both" 30 5 0.00085881 0.00428523 0.99571477 97871 419 488355 0.99496698 4783314 48.873 2.609112
"139960" 356 "India" 2 "Medium" "2075-2080" 2078 1 "Male" 35 5 0.00146798 0.00731456 0.99268544 97281 712 484725 0.99131616 4117906 42.33 2.641417
"139961" 356 "India" 2 "Medium" "2075-2080" 2078 2 "Female" 35 5 0.00088267 0.0044041 0.9955959 97637 430 487165 0.99483033 4484321 45.928 2.625328
"139962" 356 "India" 2 "Medium" "2075-2080" 2078 3 "Both" 35 5 0.00118598 0.00591329 0.99408671 97452 576 485897 0.99300935 4294959 44.073 2.633665
"139963" 356 "India" 2 "Medium" "2075-2080" 2078 1 "Male" 40 5 0.00207612 0.01033054 0.98966946 96569 998 480516 0.98692297 3633181 37.623 2.664686
"139964" 356 "India" 2 "Medium" "2075-2080" 2078 2 "Female" 40 5 0.0012266 0.00611549 0.99388451 97207 594 484646 0.99225755 3997156 41.12 2.662486
"139965" 356 "India" 2 "Medium" "2075-2080" 2078 3 "Both" 40 5 0.00166686 0.00830196 0.99169804 96876 804 482500 0.98949034 3809062 39.319 2.663626
"139966" 356 "India" 2 "Medium" "2075-2080" 2078 1 "Male" 45 5 0.00330402 0.01639474 0.98360526 95572 1567 474232 0.97924501 3152665 32.987 2.686216
"139967" 356 "India" 2 "Medium" "2075-2080" 2078 2 "Female" 45 5 0.00194919 0.00970217 0.99029783 96613 937 480894 0.98783138 3512510 36.357 2.685416
"139968" 356 "India" 2 "Medium" "2075-2080" 2078 3 "Both" 45 5 0.00265073 0.01317285 0.98682715 96072 1266 477429 0.98338683 3326562 34.626 2.68583
"139969" 356 "India" 2 "Medium" "2075-2080" 2078 1 "Male" 50 5 0.00524556 0.02591343 0.97408657 94005 2436 464390 0.96678545 2678433 28.493 2.687287
"139970" 356 "India" 2 "Medium" "2075-2080" 2078 2 "Female" 50 5 0.00304584 0.01512303 0.98487697 95675 1447 475042 0.98027048 3031616 31.687 2.695327
"139971" 356 "India" 2 "Medium" "2075-2080" 2078 3 "Both" 50 5 0.00418141 0.02070714 0.97929286 94806 1963 469497 0.97332159 2849133 30.052 2.691176
"139972" 356 "India" 2 "Medium" "2075-2080" 2078 1 "Male" 55 5 0.00855546 0.04194778 0.95805222 91569 3841 448965 0.94597594 2214043 24.179 2.688605
"139973" 356 "India" 2 "Medium" "2075-2080" 2078 2 "Female" 55 5 0.00513208 0.02536233 0.97463767 94228 2390 465670 0.96659723 2556575 27.132 2.710119
"139974" 356 "India" 2 "Medium" "2075-2080" 2078 3 "Both" 55 5 0.00688783 0.03390185 0.96609815 92843 3148 456972 0.95604462 2379636 25.631 2.699085
"139975" 356 "India" 2 "Medium" "2075-2080" 2078 1 "Male" 60 5 0.01412915 0.06840261 0.93159739 87728 6001 424710 0.91227539 1765078 20.12 2.679023
"139976" 356 "India" 2 "Medium" "2075-2080" 2078 2 "Female" 60 5 0.00879304 0.04309606 0.95690394 91839 3958 450115 0.94338205 2090905 22.767 2.706381
"139977" 356 "India" 2 "Medium" "2075-2080" 2078 3 "Both" 60 5 0.01149767 0.05600258 0.94399742 89695 5023 436886 0.92769122 1922664 21.435 2.692514
"139978" 356 "India" 2 "Medium" "2075-2080" 2078 1 "Male" 65 5 0.02327014 0.11031972 0.88968028 81727 9016 387453 0.86269866 1340368 16.401 2.650722
"139979" 356 "India" 2 "Medium" "2075-2080" 2078 2 "Female" 65 5 0.01510515 0.0729865 0.9270135 87881 6414 424630 0.90372076 1640790 18.671 2.696786
"139980" 356 "India" 2 "Medium" "2075-2080" 2078 3 "Both" 65 5 0.01916261 0.09172448 0.90827552 84672 7767 405295 0.88341416 1485778 17.547 2.673895
"139981" 356 "India" 2 "Medium" "2075-2080" 2078 1 "Male" 70 5 0.03675995 0.1689874 0.8310126 72711 12287 334255 0.79116842 952916 13.106 2.615513
"139982" 356 "India" 2 "Medium" "2075-2080" 2078 2 "Female" 70 5 0.0263244 0.12400077 0.87599923 81467 10102 383747 0.84266685 1216160 14.928 2.665233
"139983" 356 "India" 2 "Medium" "2075-2080" 2078 3 "Both" 70 5 0.03136013 0.14600082 0.85399918 76906 11228 358043 0.81796194 1080483 14.049 2.64124
"139984" 356 "India" 2 "Medium" "2075-2080" 2078 1 "Male" 75 5 0.05851208 0.25608626 0.74391374 60424 15474 264452 0.69221429 618661 10.239 2.565817
"139985" 356 "India" 2 "Medium" "2075-2080" 2078 2 "Female" 75 5 0.04347577 0.19699959 0.80300041 71365 14059 323371 0.75218072 832413 11.664 2.620552
"139986" 356 "India" 2 "Medium" "2075-2080" 2078 3 "Both" 75 5 0.05043585 0.22490155 0.77509845 65677 14771 292866 0.72457091 722440 11 2.595216
"139987" 356 "India" 2 "Medium" "2075-2080" 2078 1 "Male" 80 5 0.09050898 0.36859581 0.63140419 44950 16568 183057 0.57399851 354209 7.88 2.483633
"139988" 356 "India" 2 "Medium" "2075-2080" 2078 2 "Female" 80 5 0.07254259 0.30790552 0.69209448 57306 17645 243233 0.63316981 509042 8.883 2.546258
"139989" 356 "India" 2 "Medium" "2075-2080" 2078 3 "Both" 80 5 0.08039884 0.33514049 0.66485951 50906 17061 212202 0.60741688 429574 8.439 2.518874
"139990" 356 "India" 2 "Medium" "2075-2080" 2078 1 "Male" 85 15 0.16582704 NA NA 28382 28382 171151 NA 171151 6.03 6.03038
"139991" 356 "India" 2 "Medium" "2075-2080" 2078 2 "Female" 85 15 0.1492093 NA NA 39661 39661 265808 NA 265808 6.702 6.701995
"139992" 356 "India" 2 "Medium" "2075-2080" 2078 3 "Both" 85 15 0.15570371 NA NA 33846 33846 217372 NA 217372 6.422 6.422454
"139993" 356 "India" 2 "Medium" "2080-2085" 2083 1 "Male" 0 1 0.00804357 0.00798356 0.99201644 100000 798 99254 0.99129729 7653840 76.538 0.065453
"139994" 356 "India" 2 "Medium" "2080-2085" 2083 2 "Female" 0 1 0.00822619 0.0081641 0.9918359 100000 816 99245 0.99082268 7994490 79.945 0.075382
"139995" 356 "India" 2 "Medium" "2080-2085" 2083 3 "Both" 0 1 0.00813137 0.00807036 0.99192964 100000 807 99250 0.9910722 7818931 78.189 0.070226
"139996" 356 "India" 2 "Medium" "2080-2085" 2083 1 "Male" 1 4 0.00043818 0.00175088 0.99824912 99202 174 396395 0.99844938 7554586 76.154 1.628946
"139997" 356 "India" 2 "Medium" "2080-2085" 2083 2 "Female" 1 4 0.00057609 0.00230107 0.99769893 99184 228 396166 0.99815735 7895245 79.602 1.510581
"139998" 356 "India" 2 "Medium" "2080-2085" 2083 3 "Both" 1 4 0.00050448 0.00201546 0.99798454 99193 200 396286 0.99830598 7719682 77.825 1.572039
"139999" 356 "India" 2 "Medium" "2080-2085" 2083 1 "Male" 5 5 0.0002099 0.00104894 0.99895106 99028 104 494880 0.99900556 7158191 72.285 2.5
"140000" 356 "India" 2 "Medium" "2080-2085" 2083 2 "Female" 5 5 0.00021646 0.00108167 0.99891833 98955 107 494498 0.99903821 7499079 75.782 2.399589
"140001" 356 "India" 2 "Medium" "2080-2085" 2083 3 "Both" 5 5 0.00021305 0.00106467 0.99893533 98993 105 494697 0.99902115 7323395 73.979 2.451746
"140002" 356 "India" 2 "Medium" "2080-2085" 2083 1 "Male" 10 5 0.00018806 0.00093988 0.99906012 98924 93 494388 0.99869085 6663311 67.358 2.5
"140003" 356 "India" 2 "Medium" "2080-2085" 2083 2 "Female" 10 5 0.00017887 0.00089398 0.99910602 98848 88 494023 0.99881791 7004580 70.862 2.524478
"140004" 356 "India" 2 "Medium" "2080-2085" 2083 3 "Both" 10 5 0.00018365 0.00091782 0.99908218 98888 91 494212 0.99875122 6828698 69.055 2.511764
"140005" 356 "India" 2 "Medium" "2080-2085" 2083 1 "Male" 15 5 0.00037172 0.00185703 0.99814297 98831 184 493741 0.99757365 6168923 62.419 2.739971
"140006" 356 "India" 2 "Medium" "2080-2085" 2083 2 "Female" 15 5 0.00031701 0.00158387 0.99841613 98760 156 493439 0.99806251 6510557 65.923 2.692831
"140007" 356 "India" 2 "Medium" "2080-2085" 2083 3 "Both" 15 5 0.00034542 0.00172575 0.99827425 98797 170 493595 0.99780798 6334486 64.116 2.717314
"140008" 356 "India" 2 "Medium" "2080-2085" 2083 1 "Male" 20 5 0.00059726 0.00298211 0.99701789 98648 294 492543 0.996689 5675183 57.53 2.637098
"140009" 356 "India" 2 "Medium" "2080-2085" 2083 2 "Female" 20 5 0.00045281 0.00226162 0.99773838 98604 223 492483 0.9975619 6017118 61.023 2.601772
"140010" 356 "India" 2 "Medium" "2080-2085" 2083 3 "Both" 20 5 0.00052782 0.0026358 0.9973642 98626 260 492513 0.99710884 5840891 59.222 2.620115
"140011" 356 "India" 2 "Medium" "2080-2085" 2083 1 "Male" 25 5 0.00072211 0.00360428 0.99639572 98353 354 490912 0.99595577 5182640 52.694 2.588009
"140012" 356 "India" 2 "Medium" "2080-2085" 2083 2 "Female" 25 5 0.00051905 0.00259199 0.99740801 98381 255 491282 0.99716596 5524636 56.156 2.566602
"140013" 356 "India" 2 "Medium" "2080-2085" 2083 3 "Both" 25 5 0.00062444 0.00311749 0.99688251 98366 307 491089 0.99653732 5348377 54.372 2.577712
"140014" 356 "India" 2 "Medium" "2080-2085" 2083 1 "Male" 30 5 0.00091784 0.0045792 0.9954208 97999 449 488927 0.99455299 4691728 47.875 2.620248
"140015" 356 "India" 2 "Medium" "2080-2085" 2083 2 "Female" 30 5 0.00062665 0.00312854 0.99687146 98126 307 489890 0.99640844 5033353 51.295 2.596573
"140016" 356 "India" 2 "Medium" "2080-2085" 2083 3 "Both" 30 5 0.00077765 0.00388105 0.99611895 98060 381 489389 0.99544615 4857288 49.534 2.608851
"140017" 356 "India" 2 "Medium" "2080-2085" 2083 1 "Male" 35 5 0.00129796 0.00647001 0.99352999 97550 631 486263 0.99228715 4202801 43.083 2.643451
"140018" 356 "India" 2 "Medium" "2080-2085" 2083 2 "Female" 35 5 0.00083035 0.00414356 0.99585644 97819 405 488130 0.9951329 4543464 46.448 2.62569
"140019" 356 "India" 2 "Medium" "2080-2085" 2083 3 "Both" 35 5 0.00107252 0.00534901 0.99465099 97679 522 487160 0.99365976 4367899 44.717 2.634888
"140020" 356 "India" 2 "Medium" "2080-2085" 2083 1 "Male" 40 5 0.00185116 0.00921605 0.99078395 96919 893 482513 0.98826686 3716538 38.347 2.669016
"140021" 356 "India" 2 "Medium" "2080-2085" 2083 2 "Female" 40 5 0.00115518 0.00576036 0.99423964 97413 561 485755 0.99270938 4055333 41.63 2.662691
"140022" 356 "India" 2 "Medium" "2080-2085" 2083 3 "Both" 40 5 0.00151527 0.00754966 0.99245034 97157 734 484072 0.99040858 3880739 39.943 2.665964
"140023" 356 "India" 2 "Medium" "2080-2085" 2083 1 "Male" 45 5 0.002976 0.01477844 0.98522156 96026 1419 476852 0.98121266 3234025 33.679 2.690525
"140024" 356 "India" 2 "Medium" "2080-2085" 2083 2 "Female" 45 5 0.00183409 0.00913168 0.99086832 96852 884 482213 0.98855465 3569579 36.856 2.685128
"140025" 356 "India" 2 "Medium" "2080-2085" 2083 3 "Both" 45 5 0.00242445 0.01205468 0.98794532 96423 1162 479429 0.98475903 3396667 35.227 2.687918
"140026" 356 "India" 2 "Medium" "2080-2085" 2083 1 "Male" 50 5 0.00475927 0.02353775 0.97646225 94607 2227 467893 0.96967851 2757174 29.144 2.691508
"140027" 356 "India" 2 "Medium" "2080-2085" 2083 2 "Female" 50 5 0.00286107 0.01421161 0.98578839 95968 1364 476694 0.98149501 3087366 32.171 2.694542
"140028" 356 "India" 2 "Medium" "2080-2085" 2083 3 "Both" 50 5 0.00384013 0.01903205 0.98096795 95261 1813 472122 0.97540958 2917239 30.624 2.692977
"140029" 356 "India" 2 "Medium" "2080-2085" 2083 1 "Male" 55 5 0.00782568 0.03843428 0.96156572 92380 3551 453706 0.95041084 2289281 24.781 2.692281
"140030" 356 "India" 2 "Medium" "2080-2085" 2083 2 "Female" 55 5 0.00480159 0.02374676 0.97625324 94604 2247 467873 0.9687885 2610672 27.596 2.709247
"140031" 356 "India" 2 "Medium" "2080-2085" 2083 3 "Both" 55 5 0.00635292 0.03130723 0.96869277 93448 2926 460512 0.95938021 2445117 26.166 2.700544
"140032" 356 "India" 2 "Medium" "2080-2085" 2083 1 "Male" 60 5 0.01295267 0.06287655 0.93712345 88829 5585 431207 0.91903734 1835575 20.664 2.683234
"140033" 356 "India" 2 "Medium" "2080-2085" 2083 2 "Female" 60 5 0.00819707 0.04022948 0.95977052 92357 3715 453270 0.94700863 2142799 23.201 2.707811
"140034" 356 "India" 2 "Medium" "2080-2085" 2083 3 "Both" 60 5 0.01061189 0.05179276 0.94820724 90522 4688 441806 0.9328695 1984605 21.924 2.695331
"140035" 356 "India" 2 "Medium" "2080-2085" 2083 1 "Male" 65 5 0.02146574 0.10219071 0.89780929 83244 8507 396295 0.87204372 1404369 16.871 2.657743
"140036" 356 "India" 2 "Medium" "2080-2085" 2083 2 "Female" 65 5 0.01414287 0.06848725 0.93151275 88642 6071 429250 0.90936873 1689529 19.06 2.700718
"140037" 356 "India" 2 "Medium" "2080-2085" 2083 3 "Both" 65 5 0.01779638 0.08545266 0.91454734 85834 7335 412147 0.89081485 1542799 17.974 2.679277
"140038" 356 "India" 2 "Medium" "2080-2085" 2083 1 "Male" 70 5 0.0342308 0.15828393 0.84171607 74737 11830 345587 0.80318481 1008074 13.488 2.624654
"140039" 356 "India" 2 "Medium" "2080-2085" 2083 2 "Female" 70 5 0.0247606 0.11705353 0.88294647 82571 9665 390347 0.85070382 1260279 15.263 2.671248
"140040" 356 "India" 2 "Medium" "2080-2085" 2083 3 "Both" 70 5 0.02936222 0.13732957 0.86267043 78499 10780 367147 0.82775089 1130652 14.403 2.648608
"140041" 356 "India" 2 "Medium" "2080-2085" 2083 1 "Male" 75 5 0.0549874 0.24262348 0.75737652 62908 15263 277570 0.70597258 662487 10.531 2.577922
"140042" 356 "India" 2 "Medium" "2080-2085" 2083 2 "Female" 75 5 0.04122581 0.18777447 0.81222553 72906 13690 332070 0.76238094 869932 11.932 2.628964
"140043" 356 "India" 2 "Medium" "2080-2085" 2083 3 "Both" 75 5 0.04765992 0.21388645 0.78611355 67719 14484 303906 0.73616405 763505 11.275 2.6051
"140044" 356 "India" 2 "Medium" "2080-2085" 2083 1 "Male" 80 5 0.08623043 0.3546551 0.6453449 47645 16897 195957 0.5866899 384917 8.079 2.49863
"140045" 356 "India" 2 "Medium" "2080-2085" 2083 2 "Female" 80 5 0.06939661 0.29668874 0.70331126 59216 17569 253164 0.64423087 537862 9.083 2.557247
"140046" 356 "India" 2 "Medium" "2080-2085" 2083 3 "Both" 80 5 0.07685595 0.32299571 0.67700429 53235 17195 223725 0.6188671 459598 8.633 2.531273
"140047" 356 "India" 2 "Medium" "2080-2085" 2083 1 "Male" 85 15 0.16271802 NA NA 30747 30747 188960 NA 188960 6.146 6.145601
"140048" 356 "India" 2 "Medium" "2080-2085" 2083 2 "Female" 85 15 0.14628526 NA NA 41647 41647 284699 NA 284699 6.836 6.835959
"140049" 356 "India" 2 "Medium" "2080-2085" 2083 3 "Both" 85 15 0.15279438 NA NA 36040 36040 235873 NA 235873 6.545 6.544744
"140050" 356 "India" 2 "Medium" "2085-2090" 2088 1 "Male" 0 1 0.0074806 0.00742858 0.99257142 100000 743 99305 0.99190999 7747820 77.478 0.063857
"140051" 356 "India" 2 "Medium" "2085-2090" 2088 2 "Female" 0 1 0.00765044 0.00759662 0.99240338 100000 760 99296 0.9914718 8058430 80.584 0.073862
"140052" 356 "India" 2 "Medium" "2085-2090" 2088 3 "Both" 0 1 0.00756225 0.00750937 0.99249063 100000 751 99301 0.99170218 7898877 78.989 0.068667
"140053" 356 "India" 2 "Medium" "2085-2090" 2088 1 "Male" 1 4 0.00040237 0.00160795 0.99839205 99257 160 396650 0.99857514 7648515 77.058 1.630618
"140054" 356 "India" 2 "Medium" "2085-2090" 2088 2 "Female" 1 4 0.00052902 0.00211328 0.99788672 99240 210 396439 0.99830517 7959134 80.201 1.511473
"140055" 356 "India" 2 "Medium" "2085-2090" 2088 3 "Both" 1 4 0.00046326 0.00185095 0.99814905 99249 184 396550 0.99844259 7799576 78.586 1.573336
"140056" 356 "India" 2 "Medium" "2085-2090" 2088 1 "Male" 5 5 0.00019334 0.00096625 0.99903375 99098 96 495248 0.99910144 7251865 73.179 2.5
"140057" 356 "India" 2 "Medium" "2085-2090" 2088 2 "Female" 5 5 0.00019938 0.0009964 0.9990036 99031 99 494896 0.99911542 7562694 76.367 2.391766
"140058" 356 "India" 2 "Medium" "2085-2090" 2088 3 "Both" 5 5 0.00019625 0.00098074 0.99901926 99065 97 495079 0.999108 7403026 74.729 2.447984
"140059" 356 "India" 2 "Medium" "2085-2090" 2088 1 "Male" 10 5 0.00016623 0.00083082 0.99916918 99002 82 494803 0.99883787 6756617 68.247 2.5
"140060" 356 "India" 2 "Medium" "2085-2090" 2088 2 "Female" 10 5 0.00016492 0.00082426 0.99917574 98932 82 494458 0.99891056 7067798 71.441 2.525704
"140061" 356 "India" 2 "Medium" "2085-2090" 2088 3 "Both" 10 5 0.0001656 0.00082766 0.99917234 98968 82 494637 0.99887234 6907947 69.8 2.512353
"140062" 356 "India" 2 "Medium" "2085-2090" 2088 1 "Male" 15 5 0.00033085 0.00165303 0.99834697 98920 164 494228 0.99784179 6261813 63.302 2.740941
"140063" 356 "India" 2 "Medium" "2085-2090" 2088 2 "Female" 15 5 0.00029206 0.00145931 0.99854069 98850 144 493919 0.99821197 6573340 66.498 2.693479
"140064" 356 "India" 2 "Medium" "2085-2090" 2088 3 "Both" 15 5 0.00031221 0.00155992 0.99844008 98886 154 494079 0.99801931 6413310 64.855 2.718129
"140065" 356 "India" 2 "Medium" "2085-2090" 2088 1 "Male" 20 5 0.00053018 0.00264756 0.99735244 98756 261 493162 0.99707492 5767585 58.402 2.634612
"140066" 356 "India" 2 "Medium" "2085-2090" 2088 2 "Female" 20 5 0.00041868 0.00209132 0.99790868 98706 206 493036 0.99773792 6079421 61.591 2.603973
"140067" 356 "India" 2 "Medium" "2085-2090" 2088 3 "Both" 20 5 0.00047658 0.0023802 0.9976198 98732 235 493101 0.99739389 5919230 59.952 2.619884
"140068" 356 "India" 2 "Medium" "2085-2090" 2088 1 "Male" 25 5 0.00063467 0.00316851 0.99683149 98495 312 491719 0.99645625 5274423 53.55 2.584971
"140069" 356 "India" 2 "Medium" "2085-2090" 2088 2 "Female" 25 5 0.00048312 0.00241278 0.99758722 98500 238 491921 0.99735572 5586385 56.715 2.568947
"140070" 356 "India" 2 "Medium" "2085-2090" 2088 3 "Both" 25 5 0.00056179 0.00280513 0.99719487 98497 276 491816 0.99688836 5426130 55.089 2.577264
"140071" 356 "India" 2 "Medium" "2085-2090" 2088 1 "Male" 30 5 0.00080225 0.00400358 0.99599642 98182 393 489977 0.99524068 4782704 48.712 2.619305
"140072" 356 "India" 2 "Medium" "2085-2090" 2088 2 "Female" 30 5 0.00058577 0.00292473 0.99707527 98262 287 490620 0.99663662 5094464 51.846 2.598219
"140073" 356 "India" 2 "Medium" "2085-2090" 2088 3 "Both" 30 5 0.00069806 0.00348449 0.99651551 98221 342 490285 0.99591223 4934314 50.237 2.609157
"140074" 356 "India" 2 "Medium" "2085-2090" 2088 1 "Male" 35 5 0.00113433 0.00565654 0.99434346 97789 553 487645 0.99322832 4292728 43.898 2.645563
"140075" 356 "India" 2 "Medium" "2085-2090" 2088 2 "Female" 35 5 0.00077869 0.00388627 0.99611373 97975 381 488970 0.99542531 4603844 46.99 2.627251
"140076" 356 "India" 2 "Medium" "2085-2090" 2088 3 "Both" 35 5 0.00096296 0.00480387 0.99519613 97878 470 488281 0.9942877 4444028 45.404 2.636739
"140077" 356 "India" 2 "Medium" "2085-2090" 2088 1 "Male" 40 5 0.00163184 0.00812832 0.99187168 97236 790 484342 0.98958889 3805083 39.132 2.673508
"140078" 356 "India" 2 "Medium" "2085-2090" 2088 2 "Female" 40 5 0.00108741 0.00542327 0.99457673 97594 529 486733 0.99313227 4114874 42.163 2.663718
"140079" 356 "India" 2 "Medium" "2085-2090" 2088 3 "Both" 40 5 0.00136901 0.00682325 0.99317675 97408 665 485492 0.99129852 3955747 40.61 2.668782
"140080" 356 "India" 2 "Medium" "2085-2090" 2088 1 "Male" 45 5 0.00265169 0.0131779 0.9868221 96446 1271 479300 0.98317282 3320741 34.431 2.695048
"140081" 356 "India" 2 "Medium" "2085-2090" 2088 2 "Female" 45 5 0.00172737 0.00860247 0.99139753 97065 835 483390 0.98922297 3628141 37.379 2.685132
"140082" 356 "India" 2 "Medium" "2085-2090" 2088 3 "Both" 45 5 0.00220466 0.01096746 0.98903254 96744 1061 481268 0.98609856 3470255 35.871 2.690253
"140083" 356 "India" 2 "Medium" "2085-2090" 2088 1 "Male" 50 5 0.00427359 0.02115961 0.97884039 95175 2014 471235 0.97259301 2841441 29.855 2.695979
"140084" 356 "India" 2 "Medium" "2085-2090" 2088 2 "Female" 50 5 0.00269055 0.01336976 0.98663024 96230 1287 478181 0.98263304 3144751 32.68 2.693522
"140085" 356 "India" 2 "Medium" "2085-2090" 2088 3 "Both" 50 5 0.00350627 0.01739081 0.98260919 95683 1664 474577 0.97746619 2988988 31.239 2.694788
"140086" 356 "India" 2 "Medium" "2085-2090" 2088 1 "Male" 55 5 0.00708962 0.03487845 0.96512155 93161 3249 458320 0.95490863 2370206 25.442 2.696194
"140087" 356 "India" 2 "Medium" "2085-2090" 2088 2 "Female" 55 5 0.00449286 0.02223529 0.97776471 94943 2111 469876 0.97085807 2666570 28.086 2.707745
"140088" 356 "India" 2 "Medium" "2085-2090" 2088 3 "Both" 55 5 0.00582496 0.02874006 0.97125994 94019 2702 463883 0.96269207 2514410 26.744 2.70182
"140089" 356 "India" 2 "Medium" "2085-2090" 2088 1 "Male" 60 5 0.01176445 0.0572645 0.9427355 89912 5149 437653 0.92593478 1911887 21.264 2.687696
"140090" 356 "India" 2 "Medium" "2085-2090" 2088 2 "Female" 60 5 0.00763075 0.03749808 0.96250192 92832 3481 456183 0.95051384 2196694 23.663 2.708484
"140091" 356 "India" 2 "Medium" "2085-2090" 2088 3 "Both" 60 5 0.00973284 0.04759776 0.95240224 91317 4346 446577 0.9380675 2050527 22.455 2.697913
"140092" 356 "India" 2 "Medium" "2085-2090" 2088 1 "Male" 65 5 0.01963315 0.09386298 0.90613702 84763 7956 405238 0.8817059 1474233 17.392 2.665114
"140093" 356 "India" 2 "Medium" "2085-2090" 2088 2 "Female" 65 5 0.01320474 0.06408086 0.93591914 89351 5726 433608 0.91497821 1740511 19.479 2.703951
"140094" 356 "India" 2 "Medium" "2085-2090" 2088 3 "Both" 65 5 0.01642385 0.07911073 0.92088927 86970 6880 418919 0.89837678 1603951 18.443 2.684503
"140095" 356 "India" 2 "Medium" "2085-2090" 2088 1 "Male" 70 5 0.03162544 0.14711966 0.85288034 76807 11300 357301 0.81586812 1068995 13.918 2.634173
"140096" 356 "India" 2 "Medium" "2085-2090" 2088 2 "Female" 70 5 0.02319931 0.11006414 0.88993586 83625 9204 396742 0.85892299 1306903 15.628 2.676679
"140097" 356 "India" 2 "Medium" "2085-2090" 2088 3 "Both" 70 5 0.02732016 0.12837922 0.87162078 80090 10282 376347 0.83798685 1185031 14.796 2.655891
"140098" 356 "India" 2 "Medium" "2085-2090" 2088 1 "Male" 75 5 0.05129055 0.2282461 0.7717539 65507 14952 291511 0.7209358 711694 10.864 2.590589
"140099" 356 "India" 2 "Medium" "2085-2090" 2088 2 "Female" 75 5 0.03891283 0.17818011 0.82181989 74421 13260 340771 0.77316815 910160 12.23 2.636968
"140100" 356 "India" 2 "Medium" "2085-2090" 2088 3 "Both" 75 5 0.04475939 0.20221124 0.79778876 69808 14116 315374 0.74865508 808684 11.584 2.615061
"140101" 356 "India" 2 "Medium" "2085-2090" 2088 1 "Male" 80 5 0.08158908 0.33916873 0.66083127 50555 17147 210160 0.60115766 420183 8.311 2.514617
"140102" 356 "India" 2 "Medium" "2085-2090" 2088 2 "Female" 80 5 0.06606383 0.28459508 0.71540492 61161 17406 263473 0.65637849 569389 9.31 2.568056
"140103" 356 "India" 2 "Medium" "2085-2090" 2088 3 "Both" 80 5 0.07304016 0.30965397 0.69034603 55692 17245 236106 0.63172553 493310 8.858 2.544043
"140104" 356 "India" 2 "Medium" "2085-2090" 2088 1 "Male" 85 15 0.15907098 NA NA 33409 33409 210023 NA 210023 6.287 6.286502
"140105" 356 "India" 2 "Medium" "2085-2090" 2088 2 "Female" 85 15 0.14302849 NA NA 43755 43755 305916 NA 305916 6.992 6.991614
"140106" 356 "India" 2 "Medium" "2085-2090" 2088 3 "Both" 85 15 0.14947952 NA NA 38447 38447 257204 NA 257204 6.69 6.68988
"140107" 356 "India" 2 "Medium" "2090-2095" 2093 1 "Male" 0 1 0.00696698 0.00692176 0.99307824 100000 692 99351 0.99246934 7841900 78.419 0.0624
"140108" 356 "India" 2 "Medium" "2090-2095" 2093 2 "Female" 0 1 0.00712516 0.00707838 0.99292162 100000 708 99343 0.99206429 8121820 81.218 0.072464
"140109" 356 "India" 2 "Medium" "2090-2095" 2093 3 "Both" 0 1 0.00704302 0.00699706 0.99300294 100000 700 99347 0.99227725 7978469 79.785 0.067238
"140110" 356 "India" 2 "Medium" "2090-2095" 2093 1 "Male" 1 4 0.00036993 0.00147841 0.99852159 99308 147 396884 0.99868929 7742549 77.965 1.632145
"140111" 356 "India" 2 "Medium" "2090-2095" 2093 2 "Female" 1 4 0.00048636 0.00194309 0.99805691 99292 193 396689 0.9984394 8022477 80.797 1.512304
"140112" 356 "India" 2 "Medium" "2090-2095" 2093 3 "Both" 1 4 0.0004259 0.00170186 0.99829814 99300 169 396791 0.99856661 7879122 79.346 1.574529
"140113" 356 "India" 2 "Medium" "2090-2095" 2093 1 "Male" 5 5 0.0001782 0.00089061 0.99910939 99161 88 495584 0.99917865 7345665 74.078 2.5
"140114" 356 "India" 2 "Medium" "2090-2095" 2093 2 "Female" 5 5 0.00018377 0.00091841 0.99908159 99099 91 495258 0.99918616 7625788 76.951 2.383852
"140115" 356 "India" 2 "Medium" "2090-2095" 2093 3 "Both" 5 5 0.00018088 0.00090397 0.99909603 99131 90 495427 0.99918209 7482331 75.479 2.44418
"140116" 356 "India" 2 "Medium" "2090-2095" 2093 1 "Male" 10 5 0.00015046 0.00075202 0.99924798 99073 75 495177 0.99895436 6850081 69.142 2.5
"140117" 356 "India" 2 "Medium" "2090-2095" 2093 2 "Female" 10 5 0.00015206 0.00076 0.99924 99008 75 494855 0.99899623 7130530 72.02 2.526842
"140118" 356 "India" 2 "Medium" "2090-2095" 2093 3 "Both" 10 5 0.00015123 0.00075586 0.99924414 99042 75 495022 0.99897419 6986903 70.545 2.512901
"140119" 356 "India" 2 "Medium" "2090-2095" 2093 1 "Male" 15 5 0.00029631 0.00148055 0.99851945 98998 147 494659 0.99806976 6354904 64.192 2.738211
"140120" 356 "India" 2 "Medium" "2090-2095" 2093 2 "Female" 15 5 0.00026893 0.0013438 0.9986562 98933 133 494358 0.99835114 6635675 67.072 2.693925
"140121" 356 "India" 2 "Medium" "2090-2095" 2093 3 "Both" 15 5 0.00028315 0.00141483 0.99858517 98967 140 494514 0.99820473 6491881 65.597 2.716926
"140122" 356 "India" 2 "Medium" "2090-2095" 2093 1 "Male" 20 5 0.00047347 0.00236469 0.99763531 98852 234 493705 0.99739912 5860244 59.283 2.632258
"140123" 356 "India" 2 "Medium" "2090-2095" 2093 2 "Female" 20 5 0.00038677 0.00193207 0.99806793 98800 191 493543 0.99790352 6141317 62.159 2.606024
"140124" 356 "India" 2 "Medium" "2090-2095" 2093 3 "Both" 20 5 0.00043179 0.00215675 0.99784325 98827 213 493627 0.99764185 5997367 60.686 2.619647
"140125" 356 "India" 2 "Medium" "2090-2095" 2093 1 "Male" 25 5 0.0005617 0.00280471 0.99719529 98618 277 492421 0.99687272 5366540 54.418 2.582134
"140126" 356 "India" 2 "Medium" "2090-2095" 2093 2 "Female" 25 5 0.00044912 0.00224314 0.99775686 98609 221 492508 0.99753629 5647773 57.274 2.571149
"140127" 356 "India" 2 "Medium" "2090-2095" 2093 3 "Both" 25 5 0.00050757 0.00253471 0.99746529 98614 250 492463 0.99719142 5503740 55.811 2.576852
"140128" 356 "India" 2 "Medium" "2090-2095" 2093 1 "Male" 30 5 0.00070623 0.00352523 0.99647477 98341 347 490881 0.99581404 4874119 49.563 2.618137
"140129" 356 "India" 2 "Medium" "2090-2095" 2093 2 "Female" 30 5 0.00054669 0.00272986 0.99727014 98388 269 491295 0.9968558 5155265 52.397 2.599734
"140130" 356 "India" 2 "Medium" "2090-2095" 2093 3 "Both" 30 5 0.00062947 0.00314262 0.99685738 98364 309 491079 0.9963149 5011277 50.946 2.609283
"140131" 356 "India" 2 "Medium" "2090-2095" 2093 1 "Male" 35 5 0.00099734 0.00497504 0.99502496 97995 488 488826 0.99402479 4383239 44.729 2.646972
"140132" 356 "India" 2 "Medium" "2090-2095" 2093 2 "Female" 35 5 0.00072888 0.00363813 0.99636187 98119 357 489750 0.99570872 4663970 47.534 2.628708
"140133" 356 "India" 2 "Medium" "2090-2095" 2093 3 "Both" 35 5 0.00086805 0.00433138 0.99566862 98055 425 489270 0.99483604 4520198 46.099 2.638176
"140134" 356 "India" 2 "Medium" "2090-2095" 2093 1 "Male" 40 5 0.0014443 0.00719736 0.99280264 97507 702 485905 0.99074125 3894413 39.94 2.676859
"140135" 356 "India" 2 "Medium" "2090-2095" 2093 2 "Female" 40 5 0.00102149 0.00509528 0.99490472 97762 498 487649 0.99354451 4174220 42.698 2.66468
"140136" 356 "India" 2 "Medium" "2090-2095" 2093 3 "Both" 40 5 0.00124035 0.0061839 0.9938161 97630 604 486743 0.99209312 4030928 41.288 2.670984
"140137" 356 "India" 2 "Medium" "2090-2095" 2093 1 "Male" 45 5 0.00236482 0.01176011 0.98823989 96805 1138 481406 0.98493507 3408508 35.21 2.698366
"140138" 356 "India" 2 "Medium" "2090-2095" 2093 2 "Female" 45 5 0.00162334 0.0080863 0.9919137 97264 787 484501 0.9898742 3686571 37.903 2.685127
"140139" 356 "India" 2 "Medium" "2090-2095" 2093 3 "Both" 45 5 0.00200626 0.00998508 0.99001492 97026 969 482895 0.98732435 3544185 36.528 2.691964
"140140" 356 "India" 2 "Medium" "2090-2095" 2093 1 "Male" 50 5 0.00383218 0.01899343 0.98100657 95667 1817 474154 0.97530152 2927102 30.597 2.699325
"140141" 356 "India" 2 "Medium" "2090-2095" 2093 2 "Female" 50 5 0.00252482 0.01255099 0.98744901 96478 1211 479595 0.98373476 3202070 33.19 2.69254
"140142" 356 "India" 2 "Medium" "2090-2095" 2093 3 "Both" 50 5 0.00319808 0.01587343 0.98412657 96057 1525 476774 0.97939731 3061290 31.869 2.696034
"140143" 356 "India" 2 "Medium" "2090-2095" 2093 1 "Male" 55 5 0.00639671 0.03151968 0.96848032 93850 2958 462443 0.9592035 2452948 26.137 2.699178
"140144" 356 "India" 2 "Medium" "2090-2095" 2093 2 "Female" 55 5 0.00419567 0.02077838 0.97922162 95267 1979 471794 0.97284285 2722476 28.577 2.706304
"140145" 356 "India" 2 "Medium" "2090-2095" 2093 3 "Both" 55 5 0.00532465 0.02630151 0.97369849 94533 2486 466951 0.96585965 2584516 27.34 2.702649
"140146" 356 "India" 2 "Medium" "2090-2095" 2093 1 "Male" 60 5 0.01062763 0.05186579 0.94813421 90892 4714 443577 0.93262921 1990505 21.9 2.691731
"140147" 356 "India" 2 "Medium" "2090-2095" 2093 2 "Female" 60 5 0.00709099 0.03488824 0.96511176 93287 3255 458981 0.95386047 2250682 24.126 2.709272
"140148" 356 "India" 2 "Medium" "2090-2095" 2093 3 "Both" 60 5 0.00889166 0.04356745 0.95643255 92046 4010 451009 0.94309301 2117566 23.005 2.700341
"140149" 356 "India" 2 "Medium" "2090-2095" 2093 1 "Male" 65 5 0.01785651 0.08571965 0.91428035 86178 7387 413693 0.89126604 1546928 17.95 2.672316
"140150" 356 "India" 2 "Medium" "2090-2095" 2093 2 "Female" 65 5 0.01231334 0.05987635 0.94012365 90033 5391 437804 0.92033424 1791700 19.901 2.707311
"140151" 356 "India" 2 "Medium" "2090-2095" 2093 3 "Both" 65 5 0.01509843 0.07294762 0.92705238 88036 6422 425343 0.90577921 1666557 18.93 2.689728
"140152" 356 "India" 2 "Medium" "2090-2095" 2093 1 "Male" 70 5 0.02905352 0.13595983 0.86404017 78790 10712 368710 0.82868126 1133236 14.383 2.643672
"140153" 356 "India" 2 "Medium" "2090-2095" 2093 2 "Female" 70 5 0.02171828 0.1033869 0.8966131 84642 8751 402926 0.86681024 1353896 15.996 2.682132
"140154" 356 "India" 2 "Medium" "2090-2095" 2093 3 "Both" 70 5 0.02532817 0.11956423 0.88043577 81614 9758 385267 0.84815084 1241213 15.208 2.663205
"140155" 356 "India" 2 "Medium" "2090-2095" 2093 1 "Male" 75 5 0.04758553 0.21357007 0.78642993 68078 14539 305543 0.73652603 764526 11.23 2.603271
"140156" 356 "India" 2 "Medium" "2090-2095" 2093 2 "Female" 75 5 0.03670877 0.16893859 0.83106141 75891 12821 349261 0.7836352 950970 12.531 2.644892
"140157" 356 "India" 2 "Medium" "2090-2095" 2093 3 "Both" 75 5 0.04189741 0.19052853 0.80947147 71856 13691 326765 0.76130935 855946 11.912 2.625037
"140158" 356 "India" 2 "Medium" "2090-2095" 2093 1 "Male" 80 5 0.07676104 0.32265201 0.67734799 53539 17274 225041 0.61702655 458982 8.573 2.530871
"140159" 356 "India" 2 "Medium" "2090-2095" 2093 2 "Female" 80 5 0.06286166 0.27278827 0.72721173 63070 17205 273693 0.66835276 601710 9.54 2.578713
"140160" 356 "India" 2 "Medium" "2090-2095" 2093 3 "Both" 80 5 0.06919967 0.29596239 0.70403761 58165 17215 248769 0.64512923 529181 9.098 2.556897
"140161" 356 "India" 2 "Medium" "2090-2095" 2093 1 "Male" 85 15 0.15501419 NA NA 36264 36264 233942 NA 233942 6.451 6.451022
"140162" 356 "India" 2 "Medium" "2090-2095" 2093 2 "Female" 85 15 0.1398262 NA NA 45865 45865 328017 NA 328017 7.152 7.151735
"140163" 356 "India" 2 "Medium" "2090-2095" 2093 3 "Both" 85 15 0.14603684 NA NA 40951 40951 280412 NA 280412 6.848 6.847587
"140164" 356 "India" 2 "Medium" "2095-2100" 2098 1 "Male" 0 1 0.00652038 0.0064807 0.9935193 100000 648 99392 0.99295638 7936550 79.365 0.061132
"140165" 356 "India" 2 "Medium" "2095-2100" 2098 2 "Female" 0 1 0.00666842 0.00662737 0.99337263 100000 663 99384 0.9925802 8181990 81.82 0.071213
"140166" 356 "India" 2 "Medium" "2095-2100" 2098 3 "Both" 0 1 0.00659155 0.00655122 0.99344878 100000 655 99388 0.99277799 8056674 80.567 0.065979
"140167" 356 "India" 2 "Medium" "2095-2100" 2098 1 "Male" 1 4 0.00034167 0.00136558 0.99863442 99352 136 397087 0.9987888 7837158 78.883 1.633474
"140168" 356 "India" 2 "Medium" "2095-2100" 2098 2 "Female" 1 4 0.00044921 0.00179485 0.99820515 99337 178 396906 0.99855648 8082606 81.365 1.51306
"140169" 356 "India" 2 "Medium" "2095-2100" 2098 3 "Both" 1 4 0.00039337 0.001572 0.998428 99345 156 397001 0.99867475 7957286 80.098 1.575582
"140170" 356 "India" 2 "Medium" "2095-2100" 2098 1 "Male" 5 5 0.0001649 0.00082416 0.99917584 99216 82 495877 0.99924004 7440072 74.988 2.5
"140171" 356 "India" 2 "Medium" "2095-2100" 2098 2 "Female" 5 5 0.00017005 0.00084988 0.99915012 99159 84 495574 0.9992485 7685700 77.509 2.375877
"140172" 356 "India" 2 "Medium" "2095-2100" 2098 3 "Both" 5 5 0.00016738 0.00083652 0.99916348 99189 83 495731 0.99924393 7560285 76.221 2.440346
"140173" 356 "India" 2 "Medium" "2095-2100" 2098 1 "Male" 10 5 0.00013919 0.00069571 0.99930429 99134 69 495500 0.99905237 6944195 70.048 2.5
"140174" 356 "India" 2 "Medium" "2095-2100" 2098 2 "Female" 10 5 0.00014067 0.00070309 0.99929691 99075 70 495201 0.9990724 7190126 72.573 2.52793
"140175" 356 "India" 2 "Medium" "2095-2100" 2098 3 "Both" 10 5 0.0001399 0.00069926 0.99930074 99106 69 495356 0.99906186 7064554 71.283 2.513423
"140176" 356 "India" 2 "Medium" "2095-2100" 2098 1 "Male" 15 5 0.00026443 0.00132136 0.99867864 99066 131 495030 0.99828145 6448695 65.095 2.730129
"140177" 356 "India" 2 "Medium" "2095-2100" 2098 2 "Female" 15 5 0.00024829 0.00124076 0.99875924 99005 123 494742 0.9984758 6694925 67.622 2.694131
"140178" 356 "India" 2 "Medium" "2095-2100" 2098 3 "Both" 15 5 0.00025668 0.00128262 0.99871738 99036 127 494892 0.99837466 6569197 66.331 2.712828
"140179" 356 "India" 2 "Medium" "2095-2100" 2098 1 "Male" 20 5 0.0004212 0.0021039 0.9978961 98935 208 494180 0.99769654 5953664 60.178 2.629789
"140180" 356 "India" 2 "Medium" "2095-2100" 2098 2 "Female" 20 5 0.00035808 0.00178885 0.99821115 98882 177 493988 0.99805323 6200183 62.703 2.607859
"140181" 356 "India" 2 "Medium" "2095-2100" 2098 3 "Both" 20 5 0.00039086 0.00195247 0.99804753 98909 193 494087 0.99786823 6074306 61.413 2.619248
"140182" 356 "India" 2 "Medium" "2095-2100" 2098 1 "Male" 25 5 0.00049511 0.00247258 0.99752742 98726 244 493041 0.99725174 5459485 55.299 2.579203
"140183" 356 "India" 2 "Medium" "2095-2100" 2098 2 "Female" 25 5 0.00041821 0.00208892 0.99791108 98705 206 493026 0.99770127 5706195 57.81 2.573138
"140184" 356 "India" 2 "Medium" "2095-2100" 2098 3 "Both" 25 5 0.00045814 0.00228813 0.99771187 98716 226 493034 0.99746758 5580218 56.528 2.576287
"140185" 356 "India" 2 "Medium" "2095-2100" 2098 1 "Male" 30 5 0.00061908 0.00309084 0.99690916 98482 304 491686 0.99633418 4966443 50.43 2.616892
"140186" 356 "India" 2 "Medium" "2095-2100" 2098 2 "Female" 30 5 0.00051082 0.002551 0.997449 98499 251 491893 0.99705788 5213169 52.926 2.601053
"140187" 356 "India" 2 "Medium" "2095-2100" 2098 3 "Both" 30 5 0.00056701 0.00283121 0.99716879 98490 279 491785 0.99668192 5087184 51.652 2.609274
"140188" 356 "India" 2 "Medium" "2095-2100" 2098 1 "Male" 35 5 0.0008731 0.00435655 0.99564345 98178 428 489884 0.99475123 4474757 45.578 2.648284
"140189" 356 "India" 2 "Medium" "2095-2100" 2098 2 "Female" 35 5 0.00068279 0.00340842 0.99659158 98248 335 490446 0.99597218 4721276 48.055 2.63001
"140190" 356 "India" 2 "Medium" "2095-2100" 2098 3 "Both" 35 5 0.00078149 0.00390026 0.99609974 98212 383 490154 0.9953389 4595399 46.791 2.639488
"140191" 356 "India" 2 "Medium" "2095-2100" 2098 1 "Male" 40 5 0.00127249 0.00634371 0.99365629 97750 620 487313 0.99180475 3984873 40.766 2.680094
"140192" 356 "India" 2 "Medium" "2095-2100" 2098 2 "Female" 40 5 0.00096002 0.00478936 0.99521064 97913 469 488470 0.99392964 4230831 43.21 2.665555
"140193" 356 "India" 2 "Medium" "2095-2100" 2098 3 "Both" 40 5 0.00112189 0.00559483 0.99440517 97829 547 487869 0.9928283 4105245 41.964 2.673087
"140194" 356 "India" 2 "Medium" "2095-2100" 2098 1 "Male" 45 5 0.00209902 0.0104447 0.9895553 97130 1014 483319 0.98657802 3497560 36.009 2.70159
"140195" 356 "India" 2 "Medium" "2095-2100" 2098 2 "Female" 45 5 0.00152613 0.00760377 0.99239623 97444 741 485505 0.99048256 3742360 38.405 2.685107
"140196" 356 "India" 2 "Medium" "2095-2100" 2098 3 "Both" 45 5 0.00182232 0.00907346 0.99092654 97281 883 484370 0.98846504 3617376 37.185 2.693629
"140197" 356 "India" 2 "Medium" "2095-2100" 2098 1 "Male" 50 5 0.00341985 0.01696595 0.98303405 96116 1631 476832 0.97785054 3014241 31.361 2.702603
"140198" 356 "India" 2 "Medium" "2095-2100" 2098 2 "Female" 50 5 0.00237035 0.01178727 0.98821273 96703 1140 480884 0.98475874 3256855 33.679 2.691608
"140199" 356 "India" 2 "Medium" "2095-2100" 2098 3 "Both" 50 5 0.00291117 0.01445893 0.98554107 96399 1394 478783 0.98120516 3133006 32.501 2.697274
"140200" 356 "India" 2 "Medium" "2095-2100" 2098 1 "Male" 55 5 0.00574404 0.02834606 0.97165394 94485 2678 466270 0.96327084 2537409 26.855 2.702085
"140201" 356 "India" 2 "Medium" "2095-2100" 2098 2 "Female" 55 5 0.00392075 0.01942891 0.98057109 95563 1857 473555 0.97467403 2775971 29.049 2.704943
"140202" 356 "India" 2 "Medium" "2095-2100" 2098 3 "Both" 55 5 0.00485613 0.02401285 0.97598715 95005 2281 469784 0.9688354 2654223 27.938 2.703477
"140203" 356 "India" 2 "Medium" "2095-2100" 2098 1 "Male" 60 5 0.00955481 0.04674489 0.95325511 91807 4291 449145 0.93900805 2071139 22.56 2.695723
"140204" 356 "India" 2 "Medium" "2095-2100" 2098 2 "Female" 60 5 0.00659569 0.0324878 0.9675122 93707 3044 461562 0.9569349 2302416 24.57 2.710162
"140205" 356 "India" 2 "Medium" "2095-2100" 2098 3 "Both" 60 5 0.00810393 0.03977912 0.96022088 92723 3688 455144 0.94783112 2184439 23.559 2.702802
"140206" 356 "India" 2 "Medium" "2095-2100" 2098 1 "Male" 65 5 0.01617037 0.07792775 0.92207225 87515 6820 421750 0.90048863 1621994 18.534 2.679494
"140207" 356 "India" 2 "Medium" "2095-2100" 2098 2 "Female" 65 5 0.01149858 0.05601833 0.94398167 90662 5079 441685 0.92525042 1840855 20.305 2.710733
"140208" 356 "India" 2 "Medium" "2095-2100" 2098 3 "Both" 65 5 0.01385303 0.06712184 0.93287816 89035 5976 431399 0.91281138 1729295 19.423 2.694989
"140209" 356 "India" 2 "Medium" "2095-2100" 2098 1 "Male" 70 5 0.02658426 0.12511516 0.87488484 80695 10096 379781 0.84126002 1200244 14.874 2.653061
"140210" 356 "India" 2 "Medium" "2095-2100" 2098 2 "Female" 70 5 0.02036781 0.09725811 0.90274189 85583 8324 408669 0.8740725 1399170 16.349 2.687491
"140211" 356 "India" 2 "Medium" "2095-2100" 2098 3 "Both" 70 5 0.02344519 0.11115501 0.88884499 83059 9232 393786 0.85791545 1297896 15.626 2.670447
"140212" 356 "India" 2 "Medium" "2095-2100" 2098 1 "Male" 75 5 0.04397922 0.19902712 0.80097288 70599 14051 319495 0.75220539 820462 11.621 2.615806
"140213" 356 "India" 2 "Medium" "2095-2100" 2098 2 "Female" 75 5 0.03469522 0.16041134 0.83958866 77260 12393 357206 0.79334957 990501 12.82 2.652546
"140214" 356 "India" 2 "Medium" "2095-2100" 2098 3 "Both" 75 5 0.03916779 0.179235 0.820765 73826 13232 337835 0.77366099 904110 12.246 2.634847
"140215" 356 "India" 2 "Medium" "2095-2100" 2098 1 "Male" 80 5 0.07195067 0.30578641 0.69421359 56548 17292 240326 0.63352286 500968 8.859 2.547129
"140216" 356 "India" 2 "Medium" "2095-2100" 2098 2 "Female" 80 5 0.05992179 0.26178707 0.73821293 64866 16981 283389 0.67958886 633295 9.763 2.588929
"140217" 356 "India" 2 "Medium" "2095-2100" 2098 3 "Both" 80 5 0.06548787 0.28247924 0.71752076 60594 17117 261370 0.65845222 566275 9.345 2.569587
"140218" 356 "India" 2 "Medium" "2095-2100" 2098 1 "Male" 85 15 0.15061435 NA NA 39256 39256 260642 NA 260642 6.639 6.639474
"140219" 356 "India" 2 "Medium" "2095-2100" 2098 2 "Female" 85 15 0.13685183 NA NA 47885 47885 349906 NA 349906 7.307 7.307173
"140220" 356 "India" 2 "Medium" "2095-2100" 2098 3 "Both" 85 15 0.14259378 NA NA 43477 43477 304905 NA 304905 7.013 7.012929
