# Supplementary material for: The Dynamics of Son Preference, Technology Diffusion, and Fertility Decline Underlying Distorted Sex Ratios at Birth: A Simulation Approach
Source: Demography. 2016 Sep 16;53(5):1261–81. doi: 10.1007/s13524-016-0500-z (PMC5566175; doi:10.1007/s13524-016-0500-z)
Supplement: Supplementary file 2 — (ZIP 788 KB) [file 13524_2016_500_MOESM2_ESM.zip › Appendix/Data/UN_KoreaASFR.txt]

1950	29.6	210.3	272.8	230.5	172.3	81.1	13.5
1955	37.1	263.7	342.0	289.1	216.0	101.7	16.9
1960	29.6	237.4	328.8	256.4	179.7	85.6	8.5
1965	19.5	197.5	318.7	218.6	125.2	53.0	9.1
1970	13.8	192.3	316.3	196.4	93.5	37.5	6.4
1975	14.8	154.0	242.4	113.3	41.5	13.6	4.2
1980	12.3	142.3	199.4	67.3	18.6	5.4	1.5
1985	6.5	97.3	164.3	42.4	8.1	1.5	0.1
1990	4.2	75.4	182.9	62.8	12.3	1.7	0
1995	3.0	50.0	160.7	71.5	15.3	2.4	0
2000	2.2	27.3	114.8	80.0	16.7	2.7	0
2005	2.1	18.7	98.5	98.3	25.1	2.9	0.2
2010	2.2	20.0	83.3	86.1	50.9	18.0	2.6
2015	2.4	21.2	79.9	93.9	56.8	21.1	3.0
2020	2.5	22.2	78.6	100.2	61.4	23.3	3.3
2025	2.6	23.1	78.6	105.3	65.0	25.1	3.6
2030	2.7	23.8	79.3	109.5	67.9	26.4	3.8
2035	2.7	24.5	80.2	112.9	70.1	27.4	3.9
2040	2.8	25.1	81.4	115.8	72.1	28.2	4.0
2045	2.9	25.6	82.5	118.2	73.6	28.9	4.1
2050	2.9	26.0	83.6	120.2	74.9	29.4	4.2
2055	2.9	26.3	84.5	121.9	76.0	29.9	4.2
2060	3.0	26.6	85.4	123.4	76.9	30.2	4.3
2065	3.0	26.9	86.3	124.8	77.8	30.6	4.3
2070	3.0	27.2	87.0	125.9	78.5	30.9	4.4
2075	3.1	27.3	87.6	126.8	79.1	31.1	4.4
2080	3.1	27.5	88.2	127.6	79.6	31.3	4.4
2085	3.1	27.7	88.6	128.3	80.0	31.5	4.5
2090	3.1	27.8	89.1	129.0	80.4	31.6	4.5
2095	3.1	27.9	89.5	129.5	80.8	31.8	4.5
