# Supplementary material for: The Dynamics of Son Preference, Technology Diffusion, and Fertility Decline Underlying Distorted Sex Ratios at Birth: A Simulation Approach
Source: Demography. 2016 Sep 16;53(5):1261–81. doi: 10.1007/s13524-016-0500-z (PMC5566175; doi:10.1007/s13524-016-0500-z)
Supplement: Supplementary file 2 — (ZIP 788 KB) [file 13524_2016_500_MOESM2_ESM.zip › Appendix/Data/UN_KoreaFemPop1950.txt]

age	female
0	1451000
5	1278000
10	1161000
15	968000
20	825000
25	732000
30	604000
35	547000
40	478000
45	370000
