# Supplementary material for: The Dynamics of Son Preference, Technology Diffusion, and Fertility Decline Underlying Distorted Sex Ratios at Birth: A Simulation Approach
Source: Demography. 2016 Sep 16;53(5):1261–81. doi: 10.1007/s13524-016-0500-z (PMC5566175; doi:10.1007/s13524-016-0500-z)
Supplement: Supplementary file 2 — (ZIP 788 KB) [file 13524_2016_500_MOESM2_ESM.zip › Appendix/Sensitivity/lhs_44x5sims_244set.txt]

"rho" "phi" "sigma" "beta" "alpha" "gamma"
"1" 0.810177931372891 3.37530441744353 0.15996291301365 0.372549605006498 0.394266696722687 0.93967381064015
"2" 1.2625706687686 6.59125269151575 0.172031687325216 0.186441959910423 0.157825691874937 0.16671176836722
"3" 0.0633392539727668 4.60727228519058 0.711510936668804 0.163469619193555 0.10068560617531 0.707869810139528
"4" 0.618961533820506 17.2282288852771 0.334714677844334 0.175542759679437 0.802472847483711 0.205428878641604
"5" 0.338517714485144 13.8704869757515 0.0655328029642988 0.276790477246582 0.14658823820147 0.195416874114017
"6" 1.50268283683857 16.2082121232899 1.01544928069156 0.152613023143203 0.590316375276806 0.772872003201753
"7" 1.65899054497381 18.4397223523203 1.82607322235396 0.390022459991867 0.627902146068144 0.439451353862491
"8" 1.41789618394146 2.58290394136566 0.425549857908274 0.373916923341312 0.287097195811969 0.0763573389579376
"9" 0.359685885842607 4.99112175131034 1.18894746289308 0.104161413405174 0.912962989730918 0.425598214228687
"10" 1.97416661440054 19.5005279721019 1.31848745093001 0.202921466552652 0.345526773752811 0.70289338798258
"11" 0.095055397687247 3.4850140560593 1.08721587461852 0.267005213509817 0.883800870063299 0.247997302563038
"12" 1.95432367071459 6.31142161632722 0.201252496699453 0.178206170778659 0.0661559310111832 0.359176838879648
"13" 1.70611990086659 13.4381829260383 2.44344393373467 0.457219210373296 0.74428215836919 0.139110007251605
"14" 0.259708469280408 11.9612177214211 0.354919507902066 0.444746837552105 0.103539831490447 0.0492254575302858
"15" 1.60060216377107 12.8230856489349 1.24274375538205 0.31953108734524 0.0223361370060177 0.13587292772302
"16" 1.77003576944948 12.2603388050006 1.12827410904304 0.0656575232496834 0.771597379576373 0.484614358113114
"17" 1.17259609226936 10.5112487129476 1.51576226196734 0.074371769780555 0.402553415330268 0.0118191671489123
"18" 1.30250681955866 18.1523518084266 0.26499375754221 0.435151265133754 0.309745481802176 0.557865476419725
"19" 0.118634054919572 13.0569721086483 0.0115119300062361 0.169346731336451 0.430128612670939 0.985924238673761
"20" 0.203920796758861 19.6183784613095 1.53085870918013 0.457650119677315 0.790295619501973 0.635636377819797
"21" 1.61178394117867 10.1137760994607 0.100257604408398 0.0763788033041887 0.542031269637976 0.103183631901629
"22" 1.49417224111052 16.3014894359471 0.11690330946554 0.330798203696759 0.650041704689751 0.516917191348122
"23" 0.758402101895107 12.960012174964 1.71771589453264 0.37036764930599 0.700689627613299 0.760770430419403
"24" 0.93166815607609 16.5988620400146 1.1264542365955 0.449268708270081 0.859238000074194 0.610105443525494
"25" 0.608639614592123 5.33578663619535 2.03297756049713 0.22522621508168 0.400483844859991 0.562952564160306
"26" 0.00495895034276016 4.88494663603238 0.502537936785562 0.301044317175443 0.587269693646314 0.0746134277682618
"27" 1.72398881242927 6.49334304882879 0.00696398467490716 0.250668312636013 0.61654528580818 0.532119750082659
"28" 1.20452001980863 18.6699729680549 0.286302286448128 0.193967867675383 0.533288068327238 0.243395059727066
"29" 0.455249560951155 4.14996489387704 1.64621398368191 0.295746133700699 0.264150886494982 0.262206698937267
"30" 1.80478615510011 14.7180982500764 0.825140289032009 0.316774772787799 0.34311023355154 0.267449262218309
"31" 1.81632363099405 17.2997072062156 0.444387424247127 0.357583668621373 0.981796596687803 0.691529926168317
"32" 1.15037305162696 8.91639666677552 1.19799982566422 0.00578820062271136 0.437291294770798 0.906454810812387
"33" 0.415478137506787 10.9788696613811 1.10707257204142 0.124257381265904 0.804805233853196 0.670113258834005
"34" 0.183129803547802 6.84914958625866 0.963168690471191 0.323434367620523 0.348951014394905 0.603295645686947
"35" 1.43011374006788 1.31333686114106 1.70455981788369 0.0597393225159197 0.236214423228895 0.518306257194906
"36" 0.458998719288502 0.644191527701748 1.57570124900823 0.0164063849655836 0.420333085902842 0.46504624814822
"37" 0.486275469142129 8.79442363798652 0.88311886399554 0.488601790881928 0.0208421152066356 0.305899050215625
"38" 1.86405481301024 14.8340894908012 0.403682548624472 0.0733462269469913 0.528110210080091 0.544622859873925
"39" 1.8300023135858 4.00825281461169 0.0353820597177089 0.0488668882551013 0.61059654116668 0.524145467007267
"40" 1.28697953633049 0.915882268662764 0.765761069196742 0.137069314779572 0.593801871355806 0.598903059046799
"41" 1.03918712259786 12.121574219179 0.864942134568472 0.395230130802312 0.634083281929114 0.414282569094212
"42" 0.256763371682609 18.5905544321577 1.7865194443948 0.324425176493865 0.998551164032376 0.862273634737773
"43" 0.797457239530299 16.6550995487237 0.520988335452525 0.495495046443206 0.427558229637465 0.870490205553194
"44" 0.676846947980396 17.9926043264277 2.4236950001432 0.424173747349934 0.704403748974853 0.85814572754316
