# Supplementary material for: The Dynamics of Son Preference, Technology Diffusion, and Fertility Decline Underlying Distorted Sex Ratios at Birth: A Simulation Approach
Source: Demography. 2016 Sep 16;53(5):1261–81. doi: 10.1007/s13524-016-0500-z (PMC5566175; doi:10.1007/s13524-016-0500-z)
Supplement: Supplementary file 2 — (ZIP 788 KB) [file 13524_2016_500_MOESM2_ESM.zip › Appendix/Sensitivity/rho_phi_sensitivity.txt]

"alpha" "gamma" "sigma" "beta" "phi" "rho"
"1" 0.075 0.2 1.7 0.2 0 0
"2" 0.075 0.2 1.7 0.2 2 0
"3" 0.075 0.2 1.7 0.2 4 0
"4" 0.075 0.2 1.7 0.2 6 0
"5" 0.075 0.2 1.7 0.2 8 0
"6" 0.075 0.2 1.7 0.2 10 0
"7" 0.075 0.2 1.7 0.2 12 0
"8" 0.075 0.2 1.7 0.2 14 0
"9" 0.075 0.2 1.7 0.2 16 0
"10" 0.075 0.2 1.7 0.2 18 0
"11" 0.075 0.2 1.7 0.2 20 0
"12" 0.075 0.2 1.7 0.2 0 0.2
"13" 0.075 0.2 1.7 0.2 2 0.2
"14" 0.075 0.2 1.7 0.2 4 0.2
"15" 0.075 0.2 1.7 0.2 6 0.2
"16" 0.075 0.2 1.7 0.2 8 0.2
"17" 0.075 0.2 1.7 0.2 10 0.2
"18" 0.075 0.2 1.7 0.2 12 0.2
"19" 0.075 0.2 1.7 0.2 14 0.2
"20" 0.075 0.2 1.7 0.2 16 0.2
"21" 0.075 0.2 1.7 0.2 18 0.2
"22" 0.075 0.2 1.7 0.2 20 0.2
"23" 0.075 0.2 1.7 0.2 0 0.4
"24" 0.075 0.2 1.7 0.2 2 0.4
"25" 0.075 0.2 1.7 0.2 4 0.4
"26" 0.075 0.2 1.7 0.2 6 0.4
"27" 0.075 0.2 1.7 0.2 8 0.4
"28" 0.075 0.2 1.7 0.2 10 0.4
"29" 0.075 0.2 1.7 0.2 12 0.4
"30" 0.075 0.2 1.7 0.2 14 0.4
"31" 0.075 0.2 1.7 0.2 16 0.4
"32" 0.075 0.2 1.7 0.2 18 0.4
"33" 0.075 0.2 1.7 0.2 20 0.4
"34" 0.075 0.2 1.7 0.2 0 0.6
"35" 0.075 0.2 1.7 0.2 2 0.6
"36" 0.075 0.2 1.7 0.2 4 0.6
"37" 0.075 0.2 1.7 0.2 6 0.6
"38" 0.075 0.2 1.7 0.2 8 0.6
"39" 0.075 0.2 1.7 0.2 10 0.6
"40" 0.075 0.2 1.7 0.2 12 0.6
"41" 0.075 0.2 1.7 0.2 14 0.6
"42" 0.075 0.2 1.7 0.2 16 0.6
"43" 0.075 0.2 1.7 0.2 18 0.6
"44" 0.075 0.2 1.7 0.2 20 0.6
"45" 0.075 0.2 1.7 0.2 0 0.8
"46" 0.075 0.2 1.7 0.2 2 0.8
"47" 0.075 0.2 1.7 0.2 4 0.8
"48" 0.075 0.2 1.7 0.2 6 0.8
"49" 0.075 0.2 1.7 0.2 8 0.8
"50" 0.075 0.2 1.7 0.2 10 0.8
"51" 0.075 0.2 1.7 0.2 12 0.8
"52" 0.075 0.2 1.7 0.2 14 0.8
"53" 0.075 0.2 1.7 0.2 16 0.8
"54" 0.075 0.2 1.7 0.2 18 0.8
"55" 0.075 0.2 1.7 0.2 20 0.8
"56" 0.075 0.2 1.7 0.2 0 1
"57" 0.075 0.2 1.7 0.2 2 1
"58" 0.075 0.2 1.7 0.2 4 1
"59" 0.075 0.2 1.7 0.2 6 1
"60" 0.075 0.2 1.7 0.2 8 1
"61" 0.075 0.2 1.7 0.2 10 1
"62" 0.075 0.2 1.7 0.2 12 1
"63" 0.075 0.2 1.7 0.2 14 1
"64" 0.075 0.2 1.7 0.2 16 1
"65" 0.075 0.2 1.7 0.2 18 1
"66" 0.075 0.2 1.7 0.2 20 1
"67" 0.075 0.2 1.7 0.2 0 1.2
"68" 0.075 0.2 1.7 0.2 2 1.2
"69" 0.075 0.2 1.7 0.2 4 1.2
"70" 0.075 0.2 1.7 0.2 6 1.2
"71" 0.075 0.2 1.7 0.2 8 1.2
"72" 0.075 0.2 1.7 0.2 10 1.2
"73" 0.075 0.2 1.7 0.2 12 1.2
"74" 0.075 0.2 1.7 0.2 14 1.2
"75" 0.075 0.2 1.7 0.2 16 1.2
"76" 0.075 0.2 1.7 0.2 18 1.2
"77" 0.075 0.2 1.7 0.2 20 1.2
"78" 0.075 0.2 1.7 0.2 0 1.4
"79" 0.075 0.2 1.7 0.2 2 1.4
"80" 0.075 0.2 1.7 0.2 4 1.4
"81" 0.075 0.2 1.7 0.2 6 1.4
"82" 0.075 0.2 1.7 0.2 8 1.4
"83" 0.075 0.2 1.7 0.2 10 1.4
"84" 0.075 0.2 1.7 0.2 12 1.4
"85" 0.075 0.2 1.7 0.2 14 1.4
"86" 0.075 0.2 1.7 0.2 16 1.4
"87" 0.075 0.2 1.7 0.2 18 1.4
"88" 0.075 0.2 1.7 0.2 20 1.4
"89" 0.075 0.2 1.7 0.2 0 1.6
"90" 0.075 0.2 1.7 0.2 2 1.6
"91" 0.075 0.2 1.7 0.2 4 1.6
"92" 0.075 0.2 1.7 0.2 6 1.6
"93" 0.075 0.2 1.7 0.2 8 1.6
"94" 0.075 0.2 1.7 0.2 10 1.6
"95" 0.075 0.2 1.7 0.2 12 1.6
"96" 0.075 0.2 1.7 0.2 14 1.6
"97" 0.075 0.2 1.7 0.2 16 1.6
"98" 0.075 0.2 1.7 0.2 18 1.6
"99" 0.075 0.2 1.7 0.2 20 1.6
"100" 0.075 0.2 1.7 0.2 0 1.8
"101" 0.075 0.2 1.7 0.2 2 1.8
"102" 0.075 0.2 1.7 0.2 4 1.8
"103" 0.075 0.2 1.7 0.2 6 1.8
"104" 0.075 0.2 1.7 0.2 8 1.8
"105" 0.075 0.2 1.7 0.2 10 1.8
"106" 0.075 0.2 1.7 0.2 12 1.8
"107" 0.075 0.2 1.7 0.2 14 1.8
"108" 0.075 0.2 1.7 0.2 16 1.8
"109" 0.075 0.2 1.7 0.2 18 1.8
"110" 0.075 0.2 1.7 0.2 20 1.8
"111" 0.075 0.2 1.7 0.2 0 2
"112" 0.075 0.2 1.7 0.2 2 2
"113" 0.075 0.2 1.7 0.2 4 2
"114" 0.075 0.2 1.7 0.2 6 2
"115" 0.075 0.2 1.7 0.2 8 2
"116" 0.075 0.2 1.7 0.2 10 2
"117" 0.075 0.2 1.7 0.2 12 2
"118" 0.075 0.2 1.7 0.2 14 2
"119" 0.075 0.2 1.7 0.2 16 2
"120" 0.075 0.2 1.7 0.2 18 2
"121" 0.075 0.2 1.7 0.2 20 2
