# Supplementary material for: The Dynamics of Son Preference, Technology Diffusion, and Fertility Decline Underlying Distorted Sex Ratios at Birth: A Simulation Approach
Source: Demography. 2016 Sep 16;53(5):1261–81. doi: 10.1007/s13524-016-0500-z (PMC5566175; doi:10.1007/s13524-016-0500-z)
Supplement: Supplementary file 2 — (ZIP 788 KB) [file 13524_2016_500_MOESM2_ESM.zip › Appendix/SexRatioBirth.R]

#############################################################################
#                                                                           #  
# THE DYNAMICS OF SON PREFERENCE, TECHNOLOGY DIFFUSION, AND FERTILITY       #
# DECLINE UNDERLYING DISTORTED SEX RATIOS AT BIRTH: A SIMULATION APPROACH   #
#                                                                           #
#                                                                           #
# Ridhi KASHYAP - kashyap@demogr.mpg.de/ridhi.kashyap@nuffield.ox.ac.uk     #
# Francisco VILLAVICENCIO - villavicencio@imada.sdu.dk                      #                  
#                                                                April 2016 #
#############################################################################


############################################################
### 1)  PACKAGES, LIBRARIES AND WORKING DIRECTORY        ###  
############################################################

# Clear workspace
rm(list = ls())

# Packages
# install.packages("snowfall")
# install.packages("parallel")
library(snowfall)
library(parallel)

# Set the working directory for the code and the subfolders 'Data' and 'Sensitivity'
setwd("PathOfYourWorkingDirectory")

# Source code with functions (should be in the working directory stated above)
source("FunctionsSRB.R")
 

###########################################################
### 2)  INITIAL PARAMETERS                              ###  
###########################################################

# SENSITIVITY: TRUE to carry out sensitivity anlysis
sensitivity <- FALSE
# sensitivity <- TRUE

# Parameters for the sensitivity analysis
if (sensitivity) {
  
  # In order to carry out a sensitivity analysis, the user may choose one of the 4 tables below with sets of parameters.
  # Alternatively, the user may generate its own table with different parameter combinations.
  
  lhsPar <- read.table("Sensitivity/beta_sigma_sensitivity.txt", header = T)
  # lhsPar <- read.table("Sensitivity/rho_phi_sensitivity.txt", header = T)
  # lhsPar <- read.table("Sensitivity/lhs_44x5sims_244set.txt", header = T)
  # lhsPar <- read.table("Sensitivity/lhs_180x1sim_244set.txt", header = T)
 
  lhsPar <- lhsPar[, order(names(lhsPar))]
}

# CHOOSE A MODEL (Theory or empirical)
model <- "Empirical"
# model <- "Theory"

# GLOBAL INITIAL PARAMETERS
# Number of iterations
if (model == "Empirical") niter <- 70 else niter <- 50
# Initial year of the simulation
iniYear <- 1980
# Initial population
iniPop <- 100000
# Starting year for population initialization
startYear <- 1945
# Number of simulations
nsim <- 2
# Sex Ratio at Birth 
srb <- 0.5122
# Min age reproduction
minAge <- 15
# Max age reproduction
maxAge <- 50

# MODEL PARAMETERS: 
# Length of the vector parameter !!! WHEN MODEL = "Theory" it only considers the first value of each vector
n <- 1    
# parity scaling parameter
alphaPar <- rep(0.075, n)
# Birth risk proportional expansion parameter without meeting son preference
gammaPar <- rep(0.2, n)
# Techonolgy difussion parameters
rhoPar <- rep(0.5, n)
phiPar <- rep(7, n)
# Abortion probabilities scaling parameter
sigmaPar <- rep(1.7, n)
betaPar <- rep(.2, n)

# Son preferences for the THEORETICAL scenario: 1 = 0%, 2 = 10%, 3 = 20%,... 11 = 100%)
sonTheoPar <- c(1, 6, 11)
# sonTheoPar <- 3

# Fertility declines to be tested on the THEORETICAL model: 
#   1 = normal decline, 
#   2 = 25% faster, 3 = 66.7% faster
#   4 = 28.5% slower, 5 = 50% slower
# fertMod <- 1:3 (The first value is used by DEFAULT)
fertMod <- 1

# Period of study
periodStudy <- seq(iniYear, iniYear + niter - 1, 1)
# Cohorts considered (5-year cohort)
cohortLen <- 5
cohortNames <- seq(iniYear-maxAge, iniYear+trunc(niter/cohortLen,0)*cohortLen, cohortLen)


###########################################################
### 3)  DATA AND INITIAILIZATION OF THE MODEL           ###  
###########################################################

# COUNTRY: Data from 2 countries are available to run the model: South Korea and India
country <- "Korea"
# country <- "India"

# INPUT DATA: Female Population, Fertility rates, and death rates
inputData <- get.data(country)

# SON PREFERENCE DATA
dataSonPref <- funcSonPref(country)
sonPrefMx <- dataSonPref$sonPrefMx
sonPrefTheory <- dataSonPref$sonPrefTheory

# INITIALIZE THE MODEL: STARTING POPULATION
startPop <- initialization(iniPop, startYear)


###########################################################
### 4)  RUN THE MODEL WITH PARALLEL COMPUTING           ###  
###########################################################

# Number of CPUS for parallel computing depending on the test
# 1) Empirical model 
if (model == "Empirical") {
  fertMod <- fertMod[1]
  # When only ONE value per parameter, split the simulaitons among cores
  if (length(alphaPar) == 1 & !sensitivity) {
    ncpus <- min(detectCores(), 24)
    nsim <- max(1, trunc(nsim / ncpus))
    alphaPar <- rep(alphaPar, ncpus)
    gammaPar <- rep(gammaPar, ncpus)
    rhoPar <- rep(rhoPar, ncpus)
    phiPar <- rep(phiPar, ncpus)
    sigmaPar <- rep(sigmaPar, ncpus)
    betaPar <- rep(betaPar, ncpus)
  } else ncpus <- min(detectCores(), length(alphaPar)) 
} 

# 2) Theoretical model with endogenous abortion probabilities
if (model == "Theory") {
  # Vary across different son preference values
  if (length(sonTheoPar) > 1) {
    ncpus <- min(detectCores(), length(sonTheoPar))
    fertMod <- fertMod[1]
  } else ncpus <- min(detectCores(), length(fertMod))
}

# SENSITIVITY ANALYSIS
if (sensitivity) {

  # Number of CPUS
  ncpus <- min(detectCores(), nrow(lhsPar))
  
  # Model parameters from the input table 'lhsPar'
  alphaPar <- lhsPar[, 1][1:ncpus]
  betaPar <- lhsPar[, 2][1:ncpus]
  gammaPar <- lhsPar[, 3][1:ncpus]
  phiPar <- lhsPar[, 4][1:ncpus]
  rhoPar <- lhsPar[, 5][1:ncpus]
  sigmaPar <- lhsPar[, 6][1:ncpus]
  if (model == "Theory") sonTheoPar <- lhsPar[, 7][1:ncpus]
}
  
# Start cpus
sfInit(parallel = TRUE, cpus = ncpus)

# Export variables to cpus
sfExport("iniYear", "nsim", "niter", "srb", "minAge", "maxAge", "alphaPar", 
         "gammaPar", "rhoPar", "phiPar", "sigmaPar", "betaPar", "cohortLen", 
         "periodStudy", "cohortNames", "startPop", "inputData", "sonPrefMx",
         "sonPrefTheory", "model", "sonTheoPar", "fertMod", "sensitivity")

# Run common prep functions on all cpus:
sfSource("FunctionsSRB.R")

# Run process in cpus for "niter" iterations:
Start <- Sys.time()
out <- sfLapply(c(1:ncpus), run.simulations)
End <- Sys.time()
print(End - Start)

# stop parallel processes
sfStop()


###########################################################
### 5)  RESULTS - SAVE OUTPUT                           ###  
###########################################################

# This code gives the option to save the output of the simulations in a RData file

# Name of the RData file (extension no needed)
fileName <- "NameOfTheOuputFile"

# Save Output of the Simulations in an RData file
save(out, file = paste(fileName, ".RData", sep = ""))


###########################################################
### 6) PLOTS RESULTS                                    ###  
###########################################################

# Here the code to replicate Figures 4, 6 and 7 from the Demography paper is provided.
# The RData files with the results to plot the figures are stored in the SimulationResults folder

# Packages
# install.packages("RColorBrewer")
library(RColorBrewer)


#----------#
# FIFGURE 4: Empirical, with sex-selective abortion simulation data
#----------#

# DATA
korea_emp_ssa <- extractdata_all("Korea_Empirical_newPar_240sim_1M", "empirical")

# TFR
korea_tfr_ssa <- korea_emp_ssa[,c(77:146)]
korea_tfr_ssa <- apply(korea_tfr_ssa, 1, ma)
korea_tfr_ssa_mean <- apply(korea_tfr_ssa, 1, mean, na.rm= TRUE)
korea_tfr_ssa_q10 <- apply(korea_tfr_ssa, 1, quantile, 0.025, na.rm= TRUE)
korea_tfr_ssa_q90 <- apply(korea_tfr_ssa, 1, quantile, 0.975, na.rm= TRUE)

# SRB
korea_srb_ssa <- korea_emp_ssa[,c(7:76)]
korea_srb_ssa <- apply(korea_srb_ssa, 1, ma)
korea_srb_ssa_mean <- apply(korea_srb_ssa, 1, mean, na.rm= TRUE)
korea_srb_ssa_q10 <- apply(korea_srb_ssa, 1, quantile, 0.025, na.rm= TRUE)
korea_srb_ssa_q90 <- apply(korea_srb_ssa, 1, quantile, 0.975, na.rm= TRUE)


# PLOT

niter <- 70
x <- seq(1980, 1980+niter-1, 1)

srb.colours <- brewer.pal(n = 8, name = "Greys")

def.par <- par(no.readonly = TRUE)
par(def.par)
#layout.show()
layout(matrix(c(1,2), nrow = 2, ncol =1, byrow = TRUE), 
       widths = c(2, 5.5), heights = c(2, 7))
par(mar=c(0, 0, 0, 0)+.1)
plot.new()

par(mar=c(0, 0, 0, 0)+.1)
legend(x = .1, y = 0.7, title = expression(bold("Total Fertility Rate")), col = c(srb.colours[6], 
                                                                                  srb.colours[3]), 
       lty = c(1, 1, 3), lwd = c(3,3, 3), y.intersp = 1,
       legend = c(expression(paste("Simulated with sex-selective abortion")),  
                  
                  "UN estimates"), cex = 0.6, bty = "n")
legend(x =0.6, y = 0.7, title = expression(bold("Sex Ratio at Birth")), col = c(srb.colours[6], srb.colours[3]), 
       pch=c(1,1,1), lwd = c(3, 3,3), y.intersp = 1,
       legend = c(expression(paste("Simulated with sex-selective abortion")),
                  "UN estimates"), cex = 0.6, bty = "n")

par(mar=c(4,4,1.2,4)+.1)
plot(x, korea_srb_ssa_mean, typ = "n", col=srb.colours[5], lwd = 2,
     xlab="Years", xlim = c(1980, 2050), yaxt = 'n', ylab = '', ylim = c(104, 116),
     font.lab = 2, main = "South Korea", frame.plot = FALSE)
grid(lwd = 2)
noInclude <- c(1, 2, length(x)-1, length(x))
polygon(x = c(x[-noInclude], rev(x[-noInclude])), 
        y = c(korea_srb_ssa_q10[-noInclude], rev(korea_srb_ssa_q90[-noInclude])), col=srb.colours[4], border=NA)
lines(x=x, y=korea_srb_ssa_mean, typ = "b", lwd =4, col = srb.colours[6])
lines(x[1:33], y = ma(srb.approx.plot.sk)[1:33], col = srb.colours[3], typ = 'b', lwd = 3)

axis(4)
mtext("Sex Ratio at Birth", side=4, line=3, font = 2)

par(new=TRUE)
plot(x, korea_tfr_ssa_mean, type="n", col="red", lwd = 2,
     xlab="Years", ylab="Total Fertility Rate", xlim = c(1980, 2050),
     font.lab = 2, main = "South Korea", frame.plot = FALSE)
lines(x=x, y=korea_tfr_ssa_mean, lty = 1, lwd =3, col = srb.colours[6])

lines(x[1:33], ma(tfr.approx.plot.sk)[1:33], col = srb.colours[4], lty = 3, lwd = 4)
lines(x[33:length(tfr.approx.plot.sk)], ma(tfr.approx.plot.sk)[33:length(tfr.approx.plot.sk)], col = srb.colours[3], lty = 3, lwd = 3)


#----------#
# FIGURE 6 plot: SRB at different theoretical son preference values
#----------#

# load data 
dat1 <- extractdata_all("Korea_Theory_sonPref0-10_500K", "theoretical")
y_ssa <- korea_srb_ssa_mean[1:50]
y_ssa_lower <- korea_srb_ssa_q10[1:49]
y_ssa_upper <- korea_srb_ssa_q90[1:49]

# Son preference percentage: 1) 0%, 2) 10%, ... , 11) 100%
# We are interested in 0, 50, and 100% here.
sonPref <- c(1, 6, 11)
nsim <- nrow(dat1) / 11

# SRB of each son preference scenario
SRB <- matrix(NA, nrow = length(sonPref), ncol = 50)
SRB_upper <- SRB_lower <- matrix(NA, nrow = length(sonPref), ncol = 50)

#Son Preference at 0% 
SRB_b <- dat1[1:nsim+nsim*(sonPref[1]-1), 8:57]

SRB_b <- t(apply(SRB_b, 1, ma))
SRB[1, ] <- apply(SRB_b, 2, mean, na.rm = TRUE)
SRB_upper[1, ] <- apply(SRB_b, 2, quantile, 0.1, na.rm = TRUE)
SRB_lower[1, ] <- apply(SRB_b, 2, quantile, 0.9, na.rm = TRUE)

#Son preference at 50% (1980 levels)
SRB_b <- dat1[1:nsim+nsim*(sonPref[2]-1), 8:57]
SRB_b <- t(apply(SRB_b, 1, ma))
SRB[2, ] <- apply(SRB_b, 2, mean, na.rm = TRUE)
SRB_upper[2, ] <- apply(SRB_b, 2, quantile, 0.1, na.rm = TRUE)
SRB_lower[2, ] <- apply(SRB_b, 2, quantile, 0.9, na.rm = TRUE)

#Son preference at 100% 
SRB_b <- dat1[1:nsim+nsim*(sonPref[3]-1), 8:57]
SRB_b <- t(apply(SRB_b, 1, ma))
SRB[3, ] <- apply(SRB_b, 2, mean, na.rm = TRUE)
SRB_upper[3, ] <- apply(SRB_b, 2, quantile, 0.1, na.rm = TRUE)
SRB_lower[3, ] <- apply(SRB_b, 2, quantile, 0.9, na.rm = TRUE)

# PLOT
years <- seq(1980, 2029, 1) 
# setEPS()
# postscript("Fig6.eps", height=8, width=10)
par(mfrow = c(1,1))
plot(years, SRB[1, ], xlab = 'time (years)', ylab = 'SRB',
     ylim = c(100, max(SRB, na.rm = TRUE)),
     type = 'n', frame.plot = FALSE)
grid(lwd = 2)

noInclude <- c(1, 2, length(years)-1, length(years))
polygon(x = c(years[-noInclude], rev(years[-noInclude])), 
        y = c(SRB_lower[2, -noInclude], rev(SRB_upper[2, -noInclude])), col="grey", border=NA)

lines(years, SRB[2, ], lty = 3, col = "black", lwd = 2)

noInclude <- c(1, 2, length(years)-1, length(years))
polygon(x = c(years[-noInclude], rev(years[-noInclude])), 
        y = c(SRB_lower[3, -noInclude], rev(SRB_upper[3, -noInclude])), col="grey", border=NA)

lines(years, SRB[3, ], lty = 3, col = "black", lwd = 2)


noInclude <- c(1, 2, length(years)-1, length(years))
polygon(x = c(years[-noInclude], rev(years[-noInclude])), 
        y = c(y_ssa_lower[-noInclude], rev(y_ssa_upper[-noInclude])), col="grey", border=NA)

lines(years[1:48], y_ssa[1:48], lty = 4, col = "black", lwd = 2)

legend(x =2000, y = 140, col = "black", 
       lty = c(3,2, 4), y.intersp = 1, lwd = 2,
       legend = c("Son Preference Constant at 100%",
                  "Son Preference Constant at 1980 levels",
                  "Declining Son Preference"), cex = 0.7, bty = "n")
#dev.off()

#----------#
# FIGURE 7: Different ability and readiness assumptions
#----------#

#Load data
dat1 <- extractdata_all("Korea_Empirical_technology05_500K", "empirical")
dat2 <- extractdata_all("Korea_Empirical_beta0_500K", "empirical")

korea_tech05 <- dat1[,7:57]
korea_tech05 <- t(apply(korea_tech05, 1, ma))
korea_tech05_mean <- apply(korea_tech05, 2, mean, na.rm= TRUE)
korea_tech05_lower <- apply(korea_tech05, 2, quantile, 0.1, na.rm= TRUE)
korea_tech05_upper <- apply(korea_tech05, 2, quantile, 0.9, na.rm= TRUE)


korea_beta0 <- dat2[,7:57]
korea_beta0 <- t(apply(korea_beta0, 1, ma))
korea_beta0_mean <- apply(korea_beta0, 2, mean, na.rm = TRUE)
korea_beta0_lower <- apply(korea_beta0, 2, quantile, 0.1, na.rm = TRUE)
korea_beta0_upper <- apply(korea_beta0, 2, quantile, 0.9, na.rm = TRUE)

# PLOT
years <- seq(1980, 2030, 1) 
#setEPS()
#postscript("Fig7.eps", height=8, width=10)
plot(years, korea_beta0_mean, xlab = 'time (years)', ylab = 'SRB',
     ylim = c(105, 120),
     #ylim = c(100, max(SRB, na.rm = TRUE)),
     type = 'n', frame.plot = FALSE)
grid(lwd = 2)
noInclude <- c(1, 2, length(years)-1, length(years))
polygon(x = c(years[-noInclude], rev(years[-noInclude])), 
        y = c(korea_beta0_lower[-noInclude], rev(korea_beta0_upper[-noInclude])), col="grey", border=NA)

lines(years, korea_beta0_mean, lty = 1, col = "black", lwd = 2)

noInclude <- c(1, 2, length(years)-1, length(years))
polygon(x = c(years[-noInclude], rev(years[-noInclude])), 
        y = c(korea_tech05_lower[-noInclude], rev(korea_tech05_upper[-noInclude])), col="grey", border=NA)
lines(years, korea_tech05_mean, lty = 3, col = "black", lwd = 2)

legend(x =2000, y = 120, col = "black", 
       lty = c(3,1), y.intersp = 1, lwd = 2,
       legend = c(expression(paste("Technology Constant at 50% (", rho, "=0, ", phi, "=0)")),
                  expression(paste("Lower readiness (", sigma, "=1, ", beta, "=0)"))),
       cex = 0.7, bty = "n")
#dev.off()
